# Supplementary material for: Near-Infrared Hyperspectral Imaging to Predict Intact Sweet Tamarind Fruit Quality
Source: Foods. 2026 Jul 14;15(14):2492. doi: 10.3390/foods15142492 (PMC13409634; doi:10.3390/foods15142492)
Supplement: Supplementary file 1 [file foods-15-02492-s001.zip]

Archive with 1 entries (1 files):
- foods-4426264-Table S1.xlsx
