# Supplementary material for: Near-Infrared Hyperspectral Imaging to Predict Intact Sweet Tamarind Fruit Quality
Source: Foods. 2026 Jul 14;15(14):2492. doi: 10.3390/foods15142492 (PMC13409634; doi:10.3390/foods15142492)
Supplement: Supplementary file 1 [file foods-15-02492-s001.zip › foods-4426264-Table S1.xlsx]

## Sheet: TSS
					Table S1. The average spectral data of tamarind fruits.
TSS	935.61	939.06	942.52	945.98	949.43	952.89	956.35	959.81	963.27	966.73	970.19	973.65	977.11	980.58	984.04	987.51	990.97	994.43	997.9	1001.37	1004.83	1008.3	1011.77	1015.24	1018.71	1022.18	1025.65	1029.12	1032.59	1036.06	1039.53	1043	1046.48	1049.95	1053.43	1056.9	1060.38	1063.85	1067.33	1070.81	1074.29	1077.76	1081.24	1084.72	1088.2	1091.68	1095.17	1098.65	1102.13
59.67	-0.703838	-0.744924	-0.85089	-0.957415	-1.01382	-1.038	-1.04821	-1.05287	-1.05282	-1.05345	-1.05176	-1.05344	-1.05211	-1.05203	-1.05161	-1.05271	-1.05233	-1.05219	-1.05233	-1.05304	-1.05378	-1.05518	-1.05209	-1.05399	-1.05555	-1.05842	-1.05837	-1.05928	-1.06045	-1.06134	-1.06103	-1.06233	-1.06285	-1.06409	-1.06442	-1.06554	-1.06601	-1.06629	-1.06655	-1.06747	-1.06796	-1.06816	-1.06833	-1.06802	-1.06813	-1.06804	-1.06906	-1.06926	-1.06809
63.67	-0.664496	-0.688367	-0.812934	-0.900744	-0.968584	-0.993649	-1.00469	-1.00857	-1.00873	-1.00964	-1.00908	-1.00856	-1.0092	-1.00919	-1.00636	-1.00817	-1.00883	-1.0105	-1.00823	-1.01123	-1.01122	-1.01123	-1.00894	-1.00881	-1.01146	-1.01455	-1.01466	-1.0154	-1.01609	-1.01712	-1.01704	-1.01814	-1.01829	-1.01865	-1.01906	-1.02021	-1.02034	-1.02069	-1.02058	-1.02136	-1.02208	-1.02187	-1.02153	-1.02191	-1.02216	-1.02198	-1.02189	-1.02249	-1.02206
64	-0.670879	-0.739262	-0.834329	-0.94212	-1.00928	-1.03019	-1.04277	-1.04407	-1.04816	-1.04867	-1.04761	-1.04804	-1.04861	-1.0473	-1.04628	-1.04748	-1.04645	-1.04745	-1.04718	-1.04959	-1.04931	-1.05029	-1.0478	-1.04845	-1.04985	-1.05293	-1.05343	-1.05455	-1.05468	-1.05573	-1.05625	-1.05669	-1.05689	-1.05668	-1.0576	-1.05887	-1.05872	-1.0589	-1.05936	-1.05962	-1.06063	-1.06047	-1.06066	-1.06098	-1.0612	-1.06114	-1.06089	-1.06124	-1.06084
64.02	-0.679504	-0.730743	-0.839807	-0.9428	-1.00696	-1.02626	-1.03504	-1.0389	-1.04051	-1.04203	-1.04147	-1.0414	-1.04163	-1.04085	-1.03895	-1.04013	-1.03987	-1.0407	-1.04029	-1.04166	-1.042	-1.04329	-1.04121	-1.04195	-1.04329	-1.04621	-1.04682	-1.04769	-1.04876	-1.04906	-1.05058	-1.05069	-1.05112	-1.05193	-1.05161	-1.05265	-1.05268	-1.05394	-1.0546	-1.05484	-1.05437	-1.05497	-1.05575	-1.0563	-1.05586	-1.05566	-1.05567	-1.05608	-1.05631
65.5	-0.700252	-0.723459	-0.849278	-0.943484	-0.99884	-1.02329	-1.03237	-1.03617	-1.03777	-1.03835	-1.03734	-1.039	-1.0372	-1.03664	-1.036	-1.03713	-1.03601	-1.03718	-1.03649	-1.0388	-1.03784	-1.03959	-1.03757	-1.03758	-1.03962	-1.04261	-1.04261	-1.04377	-1.04418	-1.04487	-1.04557	-1.04674	-1.04737	-1.04746	-1.0478	-1.04846	-1.04897	-1.04962	-1.04943	-1.05001	-1.05089	-1.05027	-1.04966	-1.05113	-1.05153	-1.05135	-1.05098	-1.05138	-1.05163
66	-0.734499	-0.787125	-0.875254	-0.985019	-1.04289	-1.06983	-1.08079	-1.08583	-1.08579	-1.08767	-1.08707	-1.08748	-1.08624	-1.08716	-1.08402	-1.08575	-1.08574	-1.08599	-1.08612	-1.0869	-1.08698	-1.08926	-1.08659	-1.08662	-1.08977	-1.09242	-1.09245	-1.09514	-1.09516	-1.09495	-1.09582	-1.09709	-1.09748	-1.09816	-1.09788	-1.099	-1.09997	-1.10114	-1.10072	-1.10147	-1.10191	-1.10188	-1.10252	-1.10313	-1.10422	-1.10465	-1.10421	-1.10424	-1.10416
67	-0.695707	-0.749413	-0.858975	-0.96197	-1.02524	-1.04702	-1.05752	-1.06291	-1.06318	-1.0653	-1.06439	-1.0646	-1.06419	-1.06544	-1.06555	-1.06558	-1.06444	-1.06498	-1.06473	-1.06689	-1.06847	-1.06863	-1.06533	-1.06601	-1.06863	-1.07188	-1.0727	-1.07355	-1.07327	-1.07497	-1.07587	-1.07667	-1.07699	-1.07748	-1.07836	-1.0794	-1.07923	-1.08002	-1.0805	-1.08083	-1.08101	-1.08198	-1.08211	-1.08276	-1.08244	-1.08291	-1.08395	-1.08333	-1.08245
68.67	-0.650201	-0.711516	-0.825776	-0.945041	-1.00255	-1.02798	-1.03946	-1.0427	-1.04518	-1.04683	-1.04486	-1.0463	-1.04558	-1.04515	-1.04463	-1.04522	-1.04573	-1.04713	-1.04696	-1.0492	-1.04919	-1.04912	-1.04725	-1.04812	-1.04979	-1.05313	-1.05289	-1.05391	-1.05458	-1.05551	-1.05617	-1.05706	-1.05744	-1.0574	-1.0578	-1.05898	-1.05985	-1.06084	-1.06099	-1.06156	-1.06172	-1.06221	-1.06248	-1.06331	-1.0631	-1.06261	-1.06357	-1.06449	-1.06393
68.67	-0.659614	-0.697041	-0.823947	-0.933796	-0.997583	-1.02473	-1.0353	-1.04353	-1.04221	-1.04571	-1.04387	-1.04529	-1.04337	-1.04207	-1.04264	-1.04219	-1.0437	-1.04314	-1.04336	-1.04534	-1.04425	-1.04738	-1.04459	-1.0465	-1.04649	-1.04938	-1.05042	-1.05016	-1.05154	-1.05242	-1.05299	-1.05424	-1.05452	-1.05555	-1.05516	-1.05647	-1.05624	-1.05632	-1.05735	-1.05716	-1.05836	-1.05971	-1.05908	-1.06139	-1.06096	-1.06049	-1.06033	-1.06102	-1.06097
69.67	-0.690068	-0.75339	-0.841763	-0.943371	-1.00145	-1.02811	-1.03934	-1.04497	-1.04724	-1.04705	-1.04812	-1.04837	-1.04788	-1.04637	-1.04583	-1.04651	-1.04722	-1.04664	-1.04624	-1.04903	-1.04827	-1.04978	-1.04784	-1.04873	-1.05071	-1.05447	-1.0543	-1.0556	-1.05582	-1.05658	-1.05742	-1.05873	-1.05933	-1.05873	-1.05832	-1.0612	-1.06151	-1.06214	-1.06244	-1.0628	-1.06271	-1.06254	-1.06366	-1.06481	-1.06459	-1.06475	-1.06449	-1.06427	-1.06382
69.67	-0.782156	-0.808212	-0.890029	-0.99939	-1.04693	-1.06748	-1.07865	-1.0828	-1.08335	-1.08462	-1.08365	-1.08406	-1.08294	-1.08276	-1.08045	-1.08162	-1.08101	-1.08189	-1.08169	-1.08345	-1.08354	-1.08524	-1.08237	-1.08187	-1.08435	-1.08871	-1.08813	-1.08959	-1.08948	-1.09009	-1.09152	-1.09324	-1.09332	-1.09366	-1.09345	-1.09458	-1.09557	-1.09636	-1.09588	-1.09664	-1.09677	-1.09753	-1.09854	-1.09971	-1.09918	-1.09907	-1.09861	-1.099	-1.09939
70.67	-0.740576	-0.77744	-0.886097	-0.972473	-1.02452	-1.04421	-1.05287	-1.0582	-1.05746	-1.05929	-1.05941	-1.0597	-1.05916	-1.0592	-1.05805	-1.05802	-1.05746	-1.05934	-1.05935	-1.06213	-1.06116	-1.0628	-1.06038	-1.06005	-1.06218	-1.06505	-1.06552	-1.06689	-1.06734	-1.06864	-1.06932	-1.07001	-1.07021	-1.07058	-1.07111	-1.07318	-1.07263	-1.07325	-1.07369	-1.07465	-1.07564	-1.0755	-1.07574	-1.07705	-1.07704	-1.07694	-1.07678	-1.07785	-1.07746
70.67	-0.730939	-0.774841	-0.838896	-0.929922	-0.982292	-1.00446	-1.01443	-1.01884	-1.0176	-1.01918	-1.01857	-1.01977	-1.01872	-1.01869	-1.01712	-1.01827	-1.01836	-1.01882	-1.01972	-1.02078	-1.02108	-1.0223	-1.01992	-1.02073	-1.02281	-1.02593	-1.02565	-1.02732	-1.02714	-1.02856	-1.02887	-1.03036	-1.03119	-1.03113	-1.03232	-1.03322	-1.03344	-1.0345	-1.03483	-1.03519	-1.03535	-1.0366	-1.03734	-1.03748	-1.03731	-1.03724	-1.03749	-1.03767	-1.03723
71	-0.708959	-0.761354	-0.87265	-0.991136	-1.05035	-1.07572	-1.09018	-1.09422	-1.09596	-1.09636	-1.09536	-1.09526	-1.09536	-1.09587	-1.09432	-1.09518	-1.09555	-1.09642	-1.09684	-1.09782	-1.09734	-1.09949	-1.09761	-1.09733	-1.09975	-1.10244	-1.10265	-1.10359	-1.1041	-1.10613	-1.10675	-1.10684	-1.10779	-1.10819	-1.10805	-1.10912	-1.10975	-1.11061	-1.11092	-1.11103	-1.11072	-1.11216	-1.11278	-1.11274	-1.11297	-1.11274	-1.11271	-1.1135	-1.11292
71.02	-0.672851	-0.703992	-0.82367	-0.935609	-1.0052	-1.02951	-1.04114	-1.04575	-1.04674	-1.05008	-1.04868	-1.04699	-1.04741	-1.0474	-1.04615	-1.0467	-1.04783	-1.04751	-1.04849	-1.0494	-1.04906	-1.05016	-1.04767	-1.04774	-1.05095	-1.05313	-1.05307	-1.05412	-1.05399	-1.05484	-1.05512	-1.05637	-1.05694	-1.05741	-1.05713	-1.05852	-1.05815	-1.05838	-1.05924	-1.05998	-1.06022	-1.06	-1.06012	-1.06078	-1.06071	-1.06092	-1.06062	-1.06094	-1.06076
71.33	-0.738167	-0.772047	-0.854559	-0.944847	-1.00099	-1.02777	-1.03923	-1.04225	-1.04196	-1.04671	-1.04433	-1.04538	-1.04465	-1.04384	-1.04339	-1.04358	-1.04362	-1.04438	-1.04494	-1.04794	-1.0471	-1.0495	-1.04564	-1.04581	-1.0491	-1.05263	-1.05201	-1.05217	-1.05353	-1.0547	-1.05519	-1.05589	-1.0557	-1.05771	-1.05758	-1.05827	-1.05961	-1.06037	-1.05987	-1.06041	-1.06102	-1.06141	-1.06236	-1.06291	-1.06299	-1.0637	-1.06297	-1.06378	-1.06426
71.36	-0.641213	-0.692842	-0.796119	-0.916841	-0.972399	-1.00081	-1.01201	-1.01482	-1.0181	-1.0186	-1.01895	-1.01984	-1.01978	-1.01908	-1.01695	-1.01822	-1.01757	-1.01921	-1.01925	-1.02099	-1.02267	-1.02184	-1.01941	-1.02021	-1.02334	-1.02524	-1.02541	-1.02629	-1.02578	-1.02827	-1.02837	-1.02977	-1.03017	-1.0301	-1.03068	-1.03219	-1.03324	-1.03316	-1.03364	-1.03427	-1.03372	-1.03491	-1.03573	-1.03557	-1.03528	-1.03523	-1.03624	-1.0357	-1.0352
71.67	-0.667499	-0.728745	-0.810674	-0.941079	-1.00166	-1.02712	-1.03586	-1.04004	-1.043	-1.04276	-1.04273	-1.04041	-1.03951	-1.04158	-1.04079	-1.04119	-1.03987	-1.04187	-1.04239	-1.04371	-1.04451	-1.04491	-1.04163	-1.04213	-1.04558	-1.04722	-1.04637	-1.04821	-1.05004	-1.04896	-1.05013	-1.05144	-1.05263	-1.05182	-1.05187	-1.05328	-1.05379	-1.05445	-1.05445	-1.05456	-1.05512	-1.05586	-1.05633	-1.05717	-1.05662	-1.05578	-1.0559	-1.05608	-1.05612
72	-0.66874	-0.744126	-0.864884	-0.980331	-1.03284	-1.063	-1.07201	-1.07701	-1.07797	-1.07908	-1.07752	-1.07825	-1.07727	-1.07706	-1.0755	-1.07687	-1.07601	-1.07621	-1.07651	-1.07798	-1.07762	-1.07942	-1.07763	-1.07706	-1.07986	-1.08211	-1.08223	-1.08233	-1.08368	-1.08457	-1.08568	-1.08611	-1.08573	-1.08597	-1.08625	-1.08719	-1.08781	-1.08895	-1.08901	-1.08816	-1.08809	-1.08891	-1.09003	-1.09119	-1.09082	-1.09107	-1.09147	-1.09181	-1.09155
72.02	-0.732951	-0.786581	-0.877153	-0.973422	-1.03236	-1.05278	-1.06272	-1.06693	-1.06908	-1.0719	-1.06917	-1.06951	-1.06792	-1.06856	-1.06874	-1.06819	-1.06962	-1.06969	-1.07039	-1.07139	-1.07157	-1.0739	-1.07003	-1.07049	-1.07231	-1.07541	-1.07603	-1.07726	-1.07714	-1.07736	-1.07817	-1.0796	-1.07949	-1.0805	-1.0799	-1.08075	-1.08167	-1.08335	-1.08346	-1.08353	-1.08414	-1.08471	-1.08582	-1.08604	-1.08548	-1.08613	-1.08605	-1.08662	-1.08675
72.33	-0.665856	-0.729647	-0.826171	-0.936986	-0.994614	-1.01701	-1.02763	-1.03061	-1.03174	-1.03292	-1.03133	-1.03167	-1.03133	-1.03079	-1.03035	-1.03127	-1.03031	-1.03206	-1.03074	-1.0331	-1.03329	-1.03435	-1.03265	-1.03246	-1.03494	-1.03735	-1.03748	-1.03908	-1.0394	-1.0404	-1.04181	-1.04208	-1.04218	-1.04275	-1.04302	-1.04514	-1.04518	-1.04525	-1.04507	-1.04578	-1.04594	-1.04706	-1.04773	-1.04869	-1.04854	-1.04811	-1.04848	-1.04913	-1.04887
72.67	-0.674363	-0.726365	-0.840377	-0.959721	-1.01571	-1.048	-1.06125	-1.06508	-1.06618	-1.0661	-1.06599	-1.06712	-1.06653	-1.06592	-1.06553	-1.06648	-1.06698	-1.06836	-1.06792	-1.06949	-1.06795	-1.07076	-1.06779	-1.06904	-1.07041	-1.07319	-1.07327	-1.07396	-1.07332	-1.07507	-1.07614	-1.07778	-1.07756	-1.07827	-1.07848	-1.07894	-1.07946	-1.07922	-1.07967	-1.08	-1.08051	-1.08095	-1.08127	-1.08245	-1.08264	-1.08215	-1.0825	-1.0831	-1.0823
73	-0.672269	-0.722837	-0.840651	-0.94584	-1.00294	-1.03248	-1.0439	-1.04788	-1.04875	-1.05007	-1.04973	-1.0476	-1.04817	-1.04713	-1.0454	-1.0466	-1.04509	-1.04486	-1.04574	-1.04786	-1.04735	-1.04814	-1.04466	-1.04486	-1.04766	-1.04997	-1.05006	-1.05182	-1.05126	-1.05281	-1.05319	-1.0541	-1.05489	-1.05489	-1.05483	-1.0556	-1.05608	-1.0567	-1.05638	-1.0567	-1.0571	-1.05751	-1.05852	-1.05937	-1.05936	-1.05917	-1.05965	-1.0606	-1.06053
73.67	-0.69751	-0.782168	-0.88779	-1.0023	-1.0598	-1.08206	-1.09354	-1.09872	-1.09777	-1.09958	-1.09892	-1.09938	-1.09948	-1.09888	-1.09834	-1.09973	-1.09762	-1.10031	-1.09923	-1.1017	-1.10125	-1.10211	-1.0996	-1.09862	-1.10259	-1.10456	-1.10509	-1.10645	-1.1073	-1.1075	-1.10734	-1.10849	-1.10921	-1.10887	-1.10909	-1.1113	-1.11034	-1.1116	-1.11123	-1.11169	-1.11208	-1.11271	-1.11295	-1.11329	-1.11366	-1.11419	-1.11322	-1.1131	-1.11316
73.67	-0.691348	-0.737871	-0.832135	-0.950699	-1.00757	-1.0342	-1.04617	-1.05098	-1.05146	-1.05348	-1.05148	-1.05182	-1.05229	-1.05219	-1.04948	-1.0511	-1.04878	-1.04984	-1.05023	-1.05189	-1.05106	-1.05334	-1.05039	-1.05058	-1.05271	-1.05523	-1.05527	-1.05619	-1.05688	-1.0578	-1.05822	-1.05863	-1.05891	-1.06026	-1.05956	-1.06	-1.06085	-1.06077	-1.06099	-1.06175	-1.062	-1.06245	-1.06324	-1.06412	-1.06386	-1.06381	-1.06378	-1.0641	-1.06431
74	-0.723603	-0.751923	-0.861229	-0.969503	-1.02835	-1.05352	-1.06407	-1.06713	-1.06916	-1.06918	-1.06967	-1.07123	-1.06903	-1.0694	-1.06808	-1.06913	-1.06786	-1.06914	-1.06884	-1.06974	-1.06937	-1.07089	-1.06895	-1.06885	-1.07178	-1.07419	-1.07448	-1.07557	-1.07521	-1.07612	-1.07702	-1.0778	-1.07783	-1.07806	-1.07824	-1.07954	-1.08001	-1.07956	-1.0803	-1.08123	-1.08088	-1.08103	-1.08142	-1.08259	-1.08227	-1.08219	-1.08266	-1.08306	-1.08253
74	-0.681613	-0.745975	-0.844063	-0.962155	-1.02662	-1.05114	-1.06287	-1.06536	-1.06642	-1.06896	-1.06758	-1.06798	-1.06831	-1.06777	-1.06626	-1.06798	-1.06754	-1.06993	-1.06924	-1.06907	-1.06804	-1.06991	-1.06694	-1.06717	-1.06977	-1.0722	-1.07198	-1.07336	-1.07393	-1.07506	-1.07445	-1.07582	-1.0772	-1.07609	-1.07606	-1.07696	-1.07718	-1.07797	-1.07757	-1.07842	-1.07839	-1.07854	-1.07943	-1.08043	-1.08003	-1.07995	-1.07994	-1.08013	-1.07972
74	-0.713265	-0.740113	-0.868426	-0.972352	-1.02634	-1.05037	-1.06356	-1.06678	-1.06817	-1.06851	-1.06926	-1.06872	-1.06758	-1.06762	-1.06678	-1.06604	-1.06562	-1.06793	-1.06631	-1.06791	-1.0685	-1.06871	-1.06613	-1.06535	-1.06775	-1.07022	-1.07042	-1.07252	-1.07221	-1.07219	-1.07278	-1.07445	-1.07475	-1.07474	-1.07396	-1.07554	-1.07614	-1.0766	-1.0776	-1.07827	-1.0782	-1.07867	-1.07932	-1.07934	-1.07922	-1.07958	-1.07997	-1.08034	-1.08071
74.33	-0.691051	-0.759077	-0.852036	-0.974756	-1.03056	-1.05809	-1.06847	-1.07349	-1.07388	-1.0759	-1.07563	-1.07416	-1.07433	-1.07398	-1.0731	-1.07398	-1.07245	-1.07357	-1.07299	-1.07405	-1.07354	-1.07449	-1.07182	-1.07121	-1.07433	-1.07754	-1.07833	-1.07961	-1.07861	-1.07943	-1.07998	-1.0807	-1.08109	-1.0809	-1.0799	-1.08187	-1.08206	-1.08211	-1.0831	-1.08411	-1.084	-1.08398	-1.08461	-1.08528	-1.08481	-1.08461	-1.08437	-1.0845	-1.08369
74.33	-0.672665	-0.723866	-0.816433	-0.926134	-0.988366	-1.01472	-1.02321	-1.02686	-1.02655	-1.02602	-1.02912	-1.02822	-1.0277	-1.02706	-1.02685	-1.02726	-1.026	-1.0276	-1.02699	-1.02806	-1.02842	-1.03083	-1.02759	-1.02802	-1.03053	-1.03285	-1.0331	-1.03471	-1.03537	-1.03616	-1.03655	-1.03704	-1.03784	-1.03776	-1.03817	-1.03888	-1.03923	-1.03937	-1.03928	-1.04013	-1.04011	-1.04042	-1.04111	-1.04232	-1.04218	-1.04224	-1.04264	-1.04275	-1.0421
74.67	-0.727081	-0.769225	-0.872937	-0.973634	-1.0268	-1.05453	-1.06536	-1.06968	-1.06929	-1.07216	-1.07159	-1.07045	-1.07001	-1.07039	-1.06905	-1.06902	-1.06966	-1.0695	-1.07065	-1.07214	-1.07146	-1.07285	-1.0712	-1.07288	-1.07469	-1.07594	-1.07505	-1.07716	-1.07757	-1.07846	-1.07872	-1.07929	-1.07912	-1.08022	-1.0797	-1.08045	-1.08089	-1.08143	-1.0822	-1.08276	-1.08185	-1.08207	-1.08275	-1.08385	-1.08407	-1.08374	-1.08338	-1.0841	-1.08427
75	-0.680056	-0.724551	-0.82508	-0.941446	-1.00375	-1.03033	-1.04126	-1.04672	-1.04788	-1.04892	-1.04778	-1.04687	-1.0473	-1.0468	-1.0454	-1.04554	-1.04515	-1.04605	-1.0466	-1.04694	-1.04609	-1.049	-1.04702	-1.04534	-1.04802	-1.05158	-1.05175	-1.05277	-1.05282	-1.05352	-1.05459	-1.05631	-1.05626	-1.0565	-1.05564	-1.05685	-1.05742	-1.05745	-1.05728	-1.05782	-1.0574	-1.05822	-1.05903	-1.0597	-1.05999	-1.06006	-1.06004	-1.06088	-1.06059
75	-0.684423	-0.739626	-0.863649	-0.949942	-1.01139	-1.03851	-1.05079	-1.05386	-1.05528	-1.05661	-1.0559	-1.05634	-1.05494	-1.05484	-1.05373	-1.05555	-1.05471	-1.05608	-1.05634	-1.05751	-1.05815	-1.05876	-1.05507	-1.05586	-1.05918	-1.06148	-1.06137	-1.06333	-1.06316	-1.06482	-1.06526	-1.06637	-1.06599	-1.06624	-1.0666	-1.0677	-1.06795	-1.06758	-1.06861	-1.06981	-1.07	-1.07009	-1.07089	-1.07184	-1.07099	-1.07176	-1.07119	-1.07079	-1.07127
75	-0.674042	-0.713807	-0.829282	-0.940401	-1.00172	-1.02233	-1.03268	-1.03555	-1.03715	-1.03996	-1.03973	-1.03855	-1.03893	-1.03878	-1.03742	-1.03858	-1.03787	-1.03867	-1.03751	-1.03955	-1.03941	-1.04204	-1.03781	-1.03891	-1.04085	-1.04281	-1.04367	-1.04489	-1.04493	-1.0458	-1.04704	-1.04782	-1.04759	-1.04927	-1.04938	-1.05076	-1.05099	-1.05126	-1.05142	-1.05156	-1.05257	-1.05301	-1.05315	-1.05355	-1.05366	-1.0542	-1.0546	-1.0541	-1.05402
75	-0.709214	-0.757126	-0.847772	-0.953741	-1.00867	-1.0333	-1.0438	-1.04775	-1.04826	-1.04997	-1.04819	-1.04905	-1.04765	-1.04859	-1.04849	-1.04775	-1.04748	-1.04807	-1.04785	-1.04796	-1.04879	-1.05145	-1.04716	-1.0472	-1.04961	-1.05361	-1.0535	-1.05529	-1.05461	-1.05564	-1.0561	-1.05629	-1.05574	-1.05655	-1.05689	-1.05742	-1.05797	-1.05921	-1.05878	-1.05973	-1.06	-1.0604	-1.06129	-1.06217	-1.06235	-1.06253	-1.06224	-1.06232	-1.06255
75	-0.703261	-0.754603	-0.855079	-0.96709	-1.01772	-1.04422	-1.05104	-1.05677	-1.05671	-1.05721	-1.05703	-1.05701	-1.05565	-1.05585	-1.05566	-1.05617	-1.05555	-1.05771	-1.0561	-1.05724	-1.05827	-1.05998	-1.05597	-1.05587	-1.05859	-1.06104	-1.0612	-1.06329	-1.06231	-1.06344	-1.06419	-1.06502	-1.06524	-1.06549	-1.06608	-1.06678	-1.0679	-1.06838	-1.06758	-1.06808	-1.06876	-1.06955	-1.07015	-1.07084	-1.0708	-1.07113	-1.07085	-1.07145	-1.07139
75	-0.768489	-0.807582	-0.897829	-0.993333	-1.05029	-1.07593	-1.08613	-1.09144	-1.09107	-1.09367	-1.0917	-1.0916	-1.0901	-1.09014	-1.08948	-1.08926	-1.08929	-1.09013	-1.08892	-1.09111	-1.09049	-1.09183	-1.08945	-1.08892	-1.09196	-1.09548	-1.09462	-1.09642	-1.0962	-1.09756	-1.09787	-1.09847	-1.09965	-1.10013	-1.09944	-1.10061	-1.10042	-1.10088	-1.1009	-1.1011	-1.10225	-1.10226	-1.10244	-1.10303	-1.10339	-1.10344	-1.10323	-1.10437	-1.10465
75	-0.695493	-0.762604	-0.872703	-0.975208	-1.03396	-1.05914	-1.07065	-1.07804	-1.07793	-1.08095	-1.07925	-1.07882	-1.07915	-1.07812	-1.07656	-1.07577	-1.07604	-1.07675	-1.07744	-1.07933	-1.07885	-1.08005	-1.07698	-1.07695	-1.07895	-1.08228	-1.08273	-1.0837	-1.08419	-1.0847	-1.08495	-1.08595	-1.08623	-1.08732	-1.08692	-1.0878	-1.08792	-1.08926	-1.08985	-1.09008	-1.0905	-1.08996	-1.09049	-1.0919	-1.09221	-1.09231	-1.09188	-1.09208	-1.09147
75	-0.651865	-0.691918	-0.810909	-0.925603	-0.982488	-1.01322	-1.02459	-1.02991	-1.03013	-1.03152	-1.0309	-1.03003	-1.0301	-1.02981	-1.02884	-1.02812	-1.02832	-1.0294	-1.02732	-1.02882	-1.02864	-1.03007	-1.02566	-1.02677	-1.02926	-1.03228	-1.03338	-1.03356	-1.03282	-1.03295	-1.03424	-1.036	-1.03674	-1.03656	-1.03598	-1.03709	-1.03791	-1.0385	-1.0382	-1.03881	-1.03885	-1.03901	-1.04046	-1.04119	-1.04119	-1.04099	-1.04079	-1.04143	-1.04166
75	-0.710268	-0.773358	-0.866839	-0.978716	-1.04209	-1.06715	-1.07951	-1.082	-1.08577	-1.08605	-1.08433	-1.08609	-1.08566	-1.08414	-1.08434	-1.08383	-1.08411	-1.08479	-1.08425	-1.08624	-1.08442	-1.08694	-1.08456	-1.0844	-1.08709	-1.0895	-1.08962	-1.09144	-1.09227	-1.09269	-1.09221	-1.0941	-1.09409	-1.09509	-1.09468	-1.09558	-1.0958	-1.0964	-1.0971	-1.09743	-1.09745	-1.09811	-1.09788	-1.09894	-1.09893	-1.09906	-1.09961	-1.10002	-1.10011
75	-0.737321	-0.788271	-0.880231	-0.972158	-1.03496	-1.05946	-1.07032	-1.0735	-1.07656	-1.07778	-1.07647	-1.07688	-1.07504	-1.07463	-1.07487	-1.07391	-1.07247	-1.0738	-1.07349	-1.07534	-1.0762	-1.0767	-1.07278	-1.07321	-1.07668	-1.08	-1.08006	-1.0816	-1.08146	-1.08267	-1.08251	-1.08291	-1.08332	-1.08434	-1.08419	-1.08508	-1.08575	-1.08626	-1.08689	-1.08703	-1.08674	-1.08783	-1.08877	-1.08925	-1.0885	-1.0882	-1.08846	-1.08861	-1.08797
75.33	-0.71769	-0.730056	-0.840176	-0.945686	-1.00179	-1.03109	-1.03826	-1.0468	-1.04299	-1.0468	-1.04662	-1.04481	-1.04721	-1.0441	-1.04457	-1.04599	-1.04421	-1.04703	-1.04588	-1.04728	-1.04606	-1.04731	-1.04519	-1.04438	-1.04737	-1.05008	-1.05086	-1.05253	-1.05036	-1.05185	-1.05314	-1.05399	-1.05365	-1.05372	-1.05442	-1.05539	-1.05501	-1.05609	-1.05555	-1.05676	-1.05703	-1.05733	-1.05766	-1.0583	-1.05777	-1.05855	-1.05893	-1.0587	-1.05881
75.33	-0.697022	-0.752835	-0.854218	-0.979122	-1.04697	-1.06572	-1.08216	-1.08444	-1.08781	-1.08776	-1.08722	-1.08844	-1.08648	-1.08869	-1.08645	-1.08772	-1.08706	-1.09056	-1.08971	-1.08983	-1.09105	-1.09197	-1.08789	-1.08679	-1.09112	-1.09461	-1.0948	-1.09661	-1.0968	-1.09762	-1.09774	-1.09799	-1.09803	-1.09851	-1.09889	-1.10072	-1.10112	-1.10118	-1.10175	-1.1012	-1.10186	-1.10239	-1.10196	-1.10351	-1.10441	-1.1038	-1.10329	-1.10456	-1.10419
75.33	-0.708939	-0.760368	-0.874066	-0.994738	-1.0534	-1.07934	-1.0903	-1.09367	-1.09486	-1.09636	-1.09474	-1.09418	-1.09329	-1.09333	-1.09256	-1.09335	-1.09336	-1.0937	-1.09409	-1.09468	-1.0948	-1.09635	-1.09189	-1.09268	-1.09573	-1.09799	-1.09805	-1.09934	-1.09949	-1.10015	-1.10072	-1.10136	-1.10112	-1.1017	-1.10146	-1.10218	-1.10308	-1.10459	-1.10486	-1.10433	-1.10419	-1.10449	-1.10517	-1.10623	-1.1059	-1.10631	-1.10642	-1.10612	-1.10586
75.36	-0.723476	-0.778668	-0.88878	-0.98855	-1.05045	-1.07847	-1.08646	-1.09117	-1.09353	-1.09609	-1.09279	-1.09327	-1.09137	-1.09161	-1.09062	-1.09195	-1.09201	-1.09246	-1.09348	-1.0937	-1.09351	-1.09513	-1.09314	-1.09306	-1.09507	-1.09868	-1.09775	-1.10062	-1.09893	-1.09938	-1.10087	-1.10149	-1.10152	-1.10161	-1.10242	-1.10331	-1.10299	-1.10409	-1.10528	-1.10525	-1.10593	-1.10711	-1.10694	-1.1071	-1.10767	-1.10782	-1.10717	-1.10782	-1.10795
75.67	-0.739511	-0.78367	-0.894518	-1.00581	-1.0729	-1.09819	-1.10949	-1.11383	-1.11536	-1.11709	-1.11677	-1.11658	-1.11591	-1.11598	-1.11381	-1.11557	-1.11455	-1.11531	-1.11498	-1.11638	-1.11764	-1.11729	-1.11498	-1.11418	-1.11709	-1.12008	-1.11988	-1.12095	-1.12087	-1.12263	-1.12259	-1.12258	-1.12354	-1.12509	-1.12507	-1.12543	-1.12488	-1.12575	-1.12622	-1.12675	-1.12773	-1.12783	-1.1273	-1.12799	-1.12856	-1.12874	-1.12883	-1.12985	-1.12944
75.67	-0.690309	-0.739125	-0.844036	-0.940441	-0.99403	-1.01896	-1.03258	-1.0377	-1.03698	-1.03941	-1.03707	-1.0388	-1.03693	-1.03506	-1.03526	-1.03577	-1.03683	-1.03726	-1.03735	-1.03885	-1.03908	-1.04045	-1.03847	-1.03757	-1.04143	-1.04246	-1.04302	-1.04413	-1.04417	-1.04522	-1.04555	-1.04608	-1.04586	-1.04683	-1.04599	-1.04774	-1.04886	-1.04886	-1.04957	-1.05005	-1.04955	-1.04986	-1.05018	-1.05103	-1.05114	-1.05098	-1.05059	-1.05129	-1.05121
75.67	-0.676869	-0.737407	-0.843003	-0.954836	-1.0228	-1.04741	-1.05834	-1.06412	-1.06555	-1.0686	-1.06584	-1.06751	-1.06615	-1.06672	-1.06544	-1.06512	-1.06536	-1.06655	-1.06632	-1.06768	-1.06771	-1.06918	-1.06573	-1.06658	-1.06981	-1.07282	-1.07297	-1.07366	-1.07363	-1.0749	-1.07531	-1.07631	-1.07717	-1.07748	-1.07742	-1.07841	-1.07866	-1.07868	-1.07928	-1.08021	-1.08007	-1.0807	-1.08182	-1.083	-1.0829	-1.0828	-1.08272	-1.08314	-1.08326
76	-0.756207	-0.811009	-0.904248	-0.995172	-1.04562	-1.06889	-1.08006	-1.08426	-1.08446	-1.08697	-1.08364	-1.08368	-1.08239	-1.08296	-1.08146	-1.08343	-1.08197	-1.08208	-1.08188	-1.08393	-1.08467	-1.08547	-1.08126	-1.08214	-1.08415	-1.0877	-1.08856	-1.08831	-1.08926	-1.09007	-1.09009	-1.09057	-1.09133	-1.09233	-1.09217	-1.09348	-1.09393	-1.09445	-1.09535	-1.09619	-1.0956	-1.09616	-1.09714	-1.09747	-1.09747	-1.09696	-1.09671	-1.09733	-1.09737
76	-0.675557	-0.734887	-0.859985	-0.962784	-1.02013	-1.04879	-1.05909	-1.06187	-1.06226	-1.06546	-1.06482	-1.06648	-1.06578	-1.06559	-1.06364	-1.06489	-1.06492	-1.06564	-1.06558	-1.06721	-1.06764	-1.0676	-1.06539	-1.06605	-1.0675	-1.07064	-1.07086	-1.07283	-1.07212	-1.07275	-1.0728	-1.07341	-1.07369	-1.07432	-1.07482	-1.07559	-1.07598	-1.07623	-1.07648	-1.0776	-1.0776	-1.07802	-1.07777	-1.07834	-1.07857	-1.07866	-1.07824	-1.07839	-1.07848
76	-0.690771	-0.768056	-0.865251	-0.979901	-1.03367	-1.05427	-1.06666	-1.06694	-1.07029	-1.06987	-1.06991	-1.0698	-1.0674	-1.06858	-1.06571	-1.06891	-1.06812	-1.06723	-1.06745	-1.06948	-1.06944	-1.07049	-1.06741	-1.06743	-1.06841	-1.07255	-1.07287	-1.0738	-1.07442	-1.07538	-1.07617	-1.07658	-1.07623	-1.07633	-1.07723	-1.07845	-1.07784	-1.07903	-1.07958	-1.07914	-1.08005	-1.07999	-1.08055	-1.08185	-1.08183	-1.08136	-1.08164	-1.08259	-1.08245
76	-0.730831	-0.785625	-0.892499	-1.02885	-1.08053	-1.10675	-1.11738	-1.12137	-1.12355	-1.12591	-1.12378	-1.12321	-1.12276	-1.12315	-1.12259	-1.12169	-1.12251	-1.12268	-1.1232	-1.12372	-1.12453	-1.12602	-1.12181	-1.12236	-1.12544	-1.12865	-1.1283	-1.12885	-1.13067	-1.13122	-1.13103	-1.13277	-1.13295	-1.13251	-1.13228	-1.13371	-1.13377	-1.13464	-1.13556	-1.13551	-1.13536	-1.13604	-1.13646	-1.13823	-1.13762	-1.13719	-1.13709	-1.13676	-1.13634
76	-0.767104	-0.826621	-0.905344	-1.0044	-1.0544	-1.07842	-1.08845	-1.0933	-1.09561	-1.09544	-1.09423	-1.09414	-1.09388	-1.09374	-1.0935	-1.09298	-1.09251	-1.09399	-1.09357	-1.09448	-1.0953	-1.09642	-1.09255	-1.09253	-1.09644	-1.09869	-1.09769	-1.09961	-1.09967	-1.1001	-1.10104	-1.10094	-1.1017	-1.10192	-1.10168	-1.10286	-1.10362	-1.10448	-1.10365	-1.10437	-1.10432	-1.10468	-1.10522	-1.10544	-1.10583	-1.10519	-1.10513	-1.10586	-1.10596
76	-0.749703	-0.781787	-0.908579	-0.998256	-1.05203	-1.07215	-1.08254	-1.08607	-1.08548	-1.08592	-1.0851	-1.08511	-1.08338	-1.08448	-1.08308	-1.08363	-1.08297	-1.08352	-1.08214	-1.08326	-1.08467	-1.08625	-1.08254	-1.08291	-1.08544	-1.08825	-1.08851	-1.08871	-1.08908	-1.09016	-1.09089	-1.09177	-1.09124	-1.09119	-1.09231	-1.09366	-1.09393	-1.09461	-1.09486	-1.09521	-1.09607	-1.0962	-1.09639	-1.09718	-1.09777	-1.09775	-1.09701	-1.09751	-1.09818
76	-0.731684	-0.780448	-0.894749	-0.99706	-1.04993	-1.07573	-1.08516	-1.08937	-1.08859	-1.09063	-1.08951	-1.08976	-1.08853	-1.08926	-1.08849	-1.08928	-1.08843	-1.08813	-1.08916	-1.09035	-1.09003	-1.09187	-1.08827	-1.08935	-1.09187	-1.09401	-1.09459	-1.096	-1.09656	-1.09692	-1.09701	-1.09725	-1.09702	-1.09828	-1.0985	-1.09962	-1.09945	-1.09989	-1.10013	-1.10057	-1.10054	-1.10096	-1.10189	-1.10297	-1.10315	-1.10308	-1.10302	-1.10333	-1.10316
76	-0.73475	-0.784382	-0.893802	-0.996849	-1.05258	-1.07944	-1.09067	-1.09656	-1.09696	-1.09716	-1.09504	-1.09674	-1.09705	-1.09641	-1.09589	-1.09661	-1.09541	-1.0971	-1.09542	-1.09923	-1.0985	-1.09936	-1.09646	-1.09536	-1.0991	-1.10172	-1.10236	-1.10409	-1.10391	-1.10481	-1.10497	-1.10575	-1.10603	-1.10647	-1.10714	-1.10894	-1.10821	-1.10845	-1.10914	-1.10957	-1.11053	-1.1114	-1.11063	-1.11195	-1.11245	-1.11236	-1.11166	-1.11243	-1.11263
76	-0.711495	-0.739892	-0.843923	-0.959931	-1.02332	-1.05002	-1.06027	-1.06534	-1.06464	-1.06742	-1.06559	-1.06655	-1.06567	-1.06557	-1.06459	-1.06405	-1.06416	-1.06433	-1.06439	-1.06568	-1.06559	-1.06621	-1.06377	-1.06348	-1.06631	-1.06976	-1.07027	-1.07013	-1.06932	-1.07042	-1.07139	-1.07177	-1.07281	-1.07182	-1.07281	-1.07388	-1.07407	-1.07446	-1.07486	-1.07535	-1.07547	-1.07561	-1.07644	-1.07685	-1.07646	-1.07711	-1.07756	-1.07708	-1.07678
76.02	-0.738966	-0.800166	-0.897206	-1.00784	-1.06266	-1.08951	-1.10161	-1.10374	-1.10594	-1.1084	-1.10737	-1.10812	-1.10655	-1.10583	-1.10359	-1.10438	-1.10462	-1.10506	-1.10597	-1.10679	-1.10674	-1.1075	-1.10439	-1.10565	-1.10675	-1.11086	-1.11085	-1.11134	-1.11186	-1.11401	-1.1144	-1.11456	-1.1149	-1.1153	-1.11505	-1.11692	-1.11746	-1.11817	-1.11888	-1.11863	-1.11879	-1.11923	-1.11939	-1.12	-1.12019	-1.12069	-1.12096	-1.12131	-1.12134
76.33	-0.633645	-0.711947	-0.811369	-0.931601	-0.991179	-1.01636	-1.02809	-1.03373	-1.03502	-1.0363	-1.03511	-1.03602	-1.03446	-1.03538	-1.03365	-1.03578	-1.0349	-1.0356	-1.03635	-1.03636	-1.03609	-1.03783	-1.03592	-1.03638	-1.03703	-1.04083	-1.04049	-1.04082	-1.04106	-1.04216	-1.04353	-1.04358	-1.0438	-1.0445	-1.04405	-1.04514	-1.04549	-1.04571	-1.04554	-1.0462	-1.04635	-1.04731	-1.04739	-1.04754	-1.04814	-1.04819	-1.04761	-1.04774	-1.0474
76.33	-0.776533	-0.813947	-0.908695	-1.01324	-1.07306	-1.10439	-1.11291	-1.11773	-1.1191	-1.12007	-1.11878	-1.11841	-1.11837	-1.11758	-1.1167	-1.11733	-1.11631	-1.11807	-1.11797	-1.11873	-1.11965	-1.12223	-1.11776	-1.11787	-1.12086	-1.12347	-1.12353	-1.12592	-1.12637	-1.12719	-1.12683	-1.12676	-1.12809	-1.12937	-1.1288	-1.12986	-1.12969	-1.13085	-1.13141	-1.13188	-1.13206	-1.13292	-1.13384	-1.13443	-1.13414	-1.13462	-1.13485	-1.13485	-1.13446
76.33	-0.717836	-0.752062	-0.851034	-0.951909	-1.00455	-1.02697	-1.03681	-1.04035	-1.04011	-1.04015	-1.03984	-1.04065	-1.03911	-1.0398	-1.03884	-1.03904	-1.03952	-1.04008	-1.03945	-1.04046	-1.04194	-1.04236	-1.03985	-1.04002	-1.04234	-1.04513	-1.04508	-1.04578	-1.04572	-1.04632	-1.0472	-1.04809	-1.0487	-1.04953	-1.04892	-1.05054	-1.0504	-1.05098	-1.05166	-1.05221	-1.052	-1.05169	-1.05234	-1.05336	-1.05342	-1.05397	-1.05368	-1.05406	-1.05493
76.33	-0.706642	-0.748242	-0.867745	-0.972443	-1.04461	-1.07173	-1.0802	-1.08487	-1.08617	-1.08704	-1.08582	-1.08571	-1.08482	-1.0843	-1.08343	-1.08432	-1.0823	-1.08375	-1.08401	-1.08533	-1.08585	-1.08745	-1.08265	-1.08332	-1.08656	-1.08991	-1.08943	-1.09059	-1.08908	-1.0913	-1.09235	-1.0932	-1.09371	-1.09438	-1.09344	-1.09442	-1.09428	-1.09476	-1.09536	-1.09668	-1.09699	-1.09678	-1.09705	-1.09801	-1.09782	-1.09743	-1.09733	-1.09757	-1.09777
76.36	-0.736169	-0.776905	-0.880119	-0.982592	-1.04091	-1.06349	-1.07176	-1.07709	-1.07802	-1.08206	-1.07881	-1.07926	-1.07923	-1.07779	-1.07708	-1.07805	-1.07658	-1.07701	-1.07825	-1.07991	-1.07947	-1.08108	-1.07847	-1.0798	-1.08101	-1.08369	-1.08455	-1.08574	-1.08458	-1.08606	-1.08713	-1.08824	-1.0877	-1.08727	-1.0884	-1.08972	-1.08979	-1.08947	-1.09006	-1.09065	-1.09038	-1.09172	-1.09136	-1.09194	-1.09253	-1.09259	-1.09258	-1.0934	-1.09388
76.67	-0.708032	-0.770603	-0.85833	-0.959085	-1.01276	-1.03551	-1.04592	-1.05045	-1.05091	-1.0541	-1.05168	-1.05216	-1.05182	-1.05189	-1.05111	-1.05194	-1.05157	-1.05126	-1.05134	-1.05384	-1.05329	-1.05333	-1.05169	-1.05249	-1.05399	-1.05848	-1.05769	-1.05893	-1.05861	-1.05946	-1.06047	-1.0605	-1.06119	-1.06156	-1.06145	-1.06192	-1.06226	-1.06264	-1.06396	-1.06448	-1.06489	-1.0651	-1.06536	-1.06615	-1.06595	-1.06632	-1.06583	-1.0666	-1.06668
76.67	-0.707529	-0.74916	-0.867911	-0.965819	-1.02091	-1.04748	-1.05971	-1.0632	-1.0628	-1.06548	-1.0629	-1.06532	-1.0642	-1.06446	-1.06357	-1.06435	-1.06367	-1.06464	-1.06625	-1.0664	-1.06628	-1.06725	-1.06645	-1.0671	-1.06836	-1.07031	-1.06925	-1.07055	-1.07028	-1.07108	-1.07113	-1.07189	-1.07262	-1.07276	-1.07372	-1.07391	-1.07465	-1.07524	-1.07605	-1.07647	-1.07667	-1.07678	-1.07682	-1.07804	-1.07795	-1.07793	-1.07816	-1.07868	-1.07752
76.67	-0.674361	-0.730621	-0.829164	-0.941286	-0.99668	-1.0245	-1.03273	-1.03643	-1.03901	-1.04061	-1.03992	-1.03789	-1.0394	-1.03996	-1.03756	-1.0383	-1.03703	-1.0375	-1.03846	-1.03956	-1.03975	-1.04039	-1.03884	-1.0399	-1.04115	-1.04335	-1.04271	-1.04404	-1.04418	-1.04513	-1.04452	-1.04566	-1.04601	-1.04616	-1.04623	-1.0476	-1.04707	-1.04733	-1.04824	-1.04851	-1.04853	-1.04868	-1.04911	-1.04942	-1.04932	-1.04965	-1.04947	-1.04962	-1.04959
76.67	-0.723654	-0.785332	-0.87937	-0.99686	-1.0632	-1.0918	-1.10293	-1.1088	-1.11055	-1.11033	-1.10982	-1.1102	-1.10941	-1.11045	-1.10871	-1.11021	-1.10926	-1.11007	-1.11052	-1.11133	-1.11182	-1.11355	-1.11075	-1.11014	-1.11243	-1.11588	-1.11638	-1.11709	-1.11721	-1.11853	-1.11762	-1.11793	-1.11892	-1.11969	-1.11936	-1.12026	-1.1203	-1.12202	-1.12272	-1.12312	-1.12312	-1.12322	-1.12474	-1.12452	-1.12431	-1.12577	-1.12579	-1.12612	-1.12541
76.67	-0.664086	-0.750089	-0.866924	-0.964168	-1.0253	-1.05447	-1.06588	-1.0687	-1.07029	-1.07293	-1.07177	-1.07213	-1.07157	-1.0708	-1.0699	-1.07112	-1.07007	-1.07078	-1.07066	-1.0716	-1.07181	-1.07319	-1.07056	-1.07033	-1.07234	-1.07515	-1.07534	-1.07707	-1.07698	-1.07816	-1.07927	-1.07925	-1.07961	-1.08084	-1.08047	-1.08067	-1.08097	-1.0824	-1.08204	-1.08246	-1.08348	-1.08429	-1.08508	-1.08536	-1.08471	-1.08493	-1.08485	-1.08516	-1.08536
76.67	-0.61312	-0.689591	-0.810049	-0.919711	-0.973312	-0.999815	-1.01254	-1.01579	-1.02049	-1.02205	-1.01948	-1.02229	-1.01867	-1.0191	-1.01932	-1.02024	-1.01905	-1.01862	-1.02069	-1.02197	-1.02178	-1.02396	-1.01993	-1.02028	-1.02222	-1.02528	-1.02531	-1.02564	-1.02697	-1.02796	-1.02774	-1.02747	-1.02765	-1.02881	-1.02879	-1.02992	-1.03002	-1.02966	-1.03063	-1.03071	-1.03138	-1.03259	-1.03227	-1.03285	-1.03225	-1.03264	-1.0326	-1.03337	-1.03337
76.67	-0.751225	-0.796134	-0.89848	-0.999734	-1.06601	-1.09136	-1.10052	-1.10438	-1.10453	-1.10663	-1.10612	-1.10511	-1.10464	-1.10392	-1.10307	-1.10348	-1.10291	-1.1026	-1.10358	-1.10553	-1.10517	-1.10621	-1.10222	-1.10283	-1.10649	-1.10969	-1.10878	-1.11043	-1.11092	-1.11209	-1.11225	-1.11319	-1.11343	-1.11381	-1.11463	-1.11506	-1.11601	-1.11626	-1.11627	-1.11677	-1.11671	-1.1175	-1.11836	-1.11842	-1.11818	-1.11843	-1.11865	-1.11925	-1.11913
77	-0.657111	-0.715654	-0.810966	-0.929094	-0.982944	-1.01342	-1.02049	-1.02455	-1.02737	-1.02845	-1.02893	-1.02911	-1.02764	-1.02755	-1.02593	-1.02708	-1.02583	-1.02729	-1.02749	-1.02822	-1.02783	-1.02973	-1.02569	-1.02698	-1.02859	-1.03231	-1.03176	-1.03201	-1.03102	-1.03293	-1.03442	-1.03468	-1.03503	-1.03547	-1.03561	-1.03676	-1.03567	-1.03592	-1.03719	-1.03761	-1.03727	-1.03774	-1.03836	-1.03874	-1.03887	-1.03866	-1.03834	-1.03896	-1.03954
77	-0.767851	-0.794571	-0.892091	-0.996739	-1.05114	-1.07568	-1.08506	-1.08791	-1.08945	-1.09017	-1.09064	-1.09099	-1.08986	-1.08959	-1.08926	-1.08984	-1.08918	-1.09061	-1.08996	-1.09217	-1.09252	-1.09431	-1.08855	-1.08927	-1.09208	-1.09516	-1.09575	-1.09635	-1.09678	-1.09765	-1.09824	-1.09903	-1.09953	-1.10015	-1.1	-1.10144	-1.10141	-1.10217	-1.10157	-1.10248	-1.10258	-1.10319	-1.10327	-1.10395	-1.10402	-1.10435	-1.10439	-1.10452	-1.10461
77	-0.707164	-0.751537	-0.862574	-0.976187	-1.03765	-1.06577	-1.07441	-1.07696	-1.07686	-1.07846	-1.07729	-1.07853	-1.0779	-1.076	-1.0758	-1.07442	-1.07482	-1.07565	-1.07581	-1.07687	-1.07683	-1.07763	-1.07459	-1.07524	-1.07658	-1.07922	-1.08072	-1.08193	-1.08173	-1.08355	-1.08362	-1.08261	-1.08373	-1.08419	-1.08421	-1.08505	-1.08475	-1.0854	-1.08627	-1.08719	-1.08685	-1.08702	-1.08808	-1.08864	-1.08841	-1.0887	-1.08875	-1.08909	-1.08866
77	-0.73558	-0.776228	-0.881831	-0.994338	-1.03807	-1.06953	-1.07683	-1.08296	-1.0824	-1.08572	-1.08542	-1.08466	-1.08475	-1.08344	-1.0851	-1.08466	-1.08466	-1.08526	-1.08593	-1.08677	-1.0856	-1.08893	-1.08643	-1.0882	-1.08931	-1.09207	-1.09098	-1.09154	-1.09238	-1.09244	-1.09269	-1.09312	-1.09381	-1.09392	-1.09477	-1.09567	-1.09545	-1.09618	-1.09614	-1.09682	-1.09704	-1.09726	-1.09751	-1.09815	-1.09876	-1.09874	-1.09863	-1.0986	-1.09901
77	-0.745567	-0.790531	-0.898045	-0.99399	-1.04756	-1.07585	-1.08574	-1.09055	-1.09165	-1.09323	-1.09223	-1.09268	-1.09173	-1.09205	-1.09189	-1.09255	-1.09128	-1.09311	-1.09225	-1.09442	-1.09504	-1.09559	-1.09544	-1.09623	-1.09679	-1.09862	-1.09911	-1.10116	-1.10005	-1.10048	-1.1008	-1.10163	-1.1017	-1.10257	-1.10263	-1.10338	-1.10437	-1.10515	-1.10541	-1.10624	-1.10611	-1.10612	-1.10706	-1.1076	-1.10701	-1.10751	-1.10752	-1.10748	-1.10744
77	-0.66241	-0.72351	-0.833612	-0.940905	-1.00048	-1.02405	-1.03445	-1.03654	-1.03735	-1.04107	-1.03831	-1.03888	-1.03952	-1.039	-1.03831	-1.03826	-1.03765	-1.0377	-1.03842	-1.04044	-1.03948	-1.04046	-1.03967	-1.04043	-1.04112	-1.04429	-1.04359	-1.04449	-1.04434	-1.04593	-1.04527	-1.04588	-1.04599	-1.04624	-1.04643	-1.04774	-1.04789	-1.04856	-1.0486	-1.04919	-1.04979	-1.05094	-1.05063	-1.0515	-1.05195	-1.05178	-1.05178	-1.05208	-1.05183
77	-0.654781	-0.733047	-0.849824	-0.943821	-1.00373	-1.0295	-1.03733	-1.0415	-1.04253	-1.04256	-1.04126	-1.04184	-1.04113	-1.04017	-1.03915	-1.0405	-1.03969	-1.04085	-1.0404	-1.04179	-1.04062	-1.04211	-1.03978	-1.03977	-1.04187	-1.04433	-1.04407	-1.04499	-1.04669	-1.04736	-1.04713	-1.04749	-1.04819	-1.04969	-1.04955	-1.05039	-1.05062	-1.05104	-1.05137	-1.05165	-1.05211	-1.05238	-1.05211	-1.05254	-1.05232	-1.053	-1.0531	-1.05357	-1.05308
77	-0.712468	-0.760248	-0.858694	-0.951548	-1.00445	-1.02482	-1.03305	-1.03521	-1.0369	-1.03815	-1.03719	-1.03728	-1.03551	-1.03615	-1.03422	-1.03544	-1.03432	-1.03507	-1.03541	-1.03678	-1.03776	-1.03865	-1.03522	-1.03547	-1.03786	-1.04189	-1.04174	-1.04223	-1.04271	-1.04383	-1.04415	-1.04446	-1.0456	-1.04584	-1.04585	-1.04678	-1.04706	-1.04772	-1.04777	-1.04861	-1.04914	-1.04951	-1.04988	-1.05054	-1.05054	-1.05076	-1.05051	-1.05052	-1.05017
77	-0.703302	-0.775363	-0.879287	-0.980886	-1.03947	-1.0604	-1.07202	-1.07335	-1.0769	-1.07763	-1.07565	-1.07656	-1.07318	-1.07294	-1.07185	-1.07201	-1.07166	-1.07177	-1.07217	-1.07333	-1.07362	-1.07498	-1.07284	-1.07186	-1.07537	-1.07808	-1.0777	-1.07884	-1.07939	-1.07944	-1.08055	-1.08126	-1.08229	-1.08258	-1.0818	-1.08365	-1.08362	-1.08443	-1.08421	-1.08373	-1.08466	-1.08608	-1.08654	-1.08613	-1.08612	-1.08653	-1.08723	-1.08765	-1.08706
77	-0.704588	-0.756354	-0.84793	-0.93889	-0.986969	-1.00975	-1.01937	-1.02505	-1.02387	-1.02665	-1.0241	-1.0242	-1.02418	-1.02435	-1.02299	-1.02346	-1.02371	-1.02396	-1.0247	-1.02565	-1.02493	-1.02644	-1.02318	-1.02287	-1.02645	-1.02974	-1.02877	-1.03066	-1.03089	-1.03177	-1.03192	-1.03316	-1.03263	-1.03324	-1.0341	-1.03501	-1.03509	-1.03585	-1.03582	-1.03679	-1.0359	-1.03622	-1.03704	-1.0387	-1.03805	-1.0383	-1.03786	-1.03808	-1.0388
77	-0.7327	-0.778961	-0.870052	-0.985587	-1.04879	-1.07793	-1.08755	-1.09198	-1.09229	-1.09397	-1.09263	-1.0926	-1.09136	-1.09152	-1.08981	-1.09071	-1.09001	-1.09109	-1.09051	-1.0916	-1.09236	-1.09292	-1.0892	-1.09013	-1.09284	-1.09592	-1.09507	-1.09676	-1.09675	-1.09813	-1.09886	-1.09922	-1.1001	-1.09973	-1.09973	-1.10184	-1.10129	-1.10129	-1.10237	-1.10256	-1.10238	-1.10296	-1.10341	-1.10466	-1.10463	-1.10468	-1.10458	-1.1061	-1.10606
77.02	-0.697442	-0.736605	-0.811197	-0.900266	-0.946977	-0.969139	-0.977201	-0.980297	-0.98025	-0.983391	-0.98159	-0.982315	-0.980349	-0.980466	-0.978775	-0.979514	-0.979869	-0.979646	-0.97971	-0.982232	-0.982603	-0.983787	-0.981663	-0.980249	-0.983757	-0.986572	-0.986503	-0.986796	-0.988405	-0.98882	-0.989251	-0.989355	-0.989582	-0.990363	-0.991198	-0.992205	-0.992609	-0.99324	-0.993294	-0.994432	-0.994064	-0.99394	-0.994672	-0.995598	-0.995834	-0.995928	-0.996347	-0.996745	-0.996529
77.02	-0.697025	-0.738622	-0.843793	-0.922628	-0.974846	-0.995141	-1.00324	-1.00614	-1.00651	-1.00751	-1.00661	-1.00656	-1.00611	-1.00471	-1.00398	-1.00527	-1.00496	-1.0062	-1.00531	-1.00709	-1.00664	-1.00933	-1.00728	-1.00814	-1.00966	-1.01237	-1.01356	-1.01463	-1.01407	-1.01537	-1.01715	-1.01787	-1.018	-1.01879	-1.01853	-1.01975	-1.01993	-1.02075	-1.02125	-1.02156	-1.02214	-1.02344	-1.02367	-1.02463	-1.02437	-1.02432	-1.02505	-1.02529	-1.02502
77.33	-0.710836	-0.780643	-0.878049	-0.993051	-1.04547	-1.06815	-1.08075	-1.08606	-1.08686	-1.08965	-1.08848	-1.08863	-1.08699	-1.08797	-1.08606	-1.08665	-1.08663	-1.08696	-1.08667	-1.08805	-1.08792	-1.09001	-1.08606	-1.08609	-1.0892	-1.09244	-1.0923	-1.09256	-1.09244	-1.09323	-1.09368	-1.09461	-1.09452	-1.09539	-1.09636	-1.09601	-1.09619	-1.09696	-1.09713	-1.09822	-1.09931	-1.09997	-1.09965	-1.10014	-1.0998	-1.10005	-1.10038	-1.10051	-1.10039
77.33	-0.76043	-0.809844	-0.914203	-1.01938	-1.08035	-1.10331	-1.11526	-1.11957	-1.12169	-1.12363	-1.11991	-1.1214	-1.12039	-1.12075	-1.12038	-1.12074	-1.11908	-1.12041	-1.11977	-1.12116	-1.12189	-1.12303	-1.12207	-1.12187	-1.12324	-1.12556	-1.12535	-1.1272	-1.12632	-1.12814	-1.12814	-1.12904	-1.12911	-1.12973	-1.13011	-1.13118	-1.13087	-1.13141	-1.13139	-1.13231	-1.13207	-1.1325	-1.13281	-1.1344	-1.13398	-1.13349	-1.13359	-1.13382	-1.13322
77.67	-0.711088	-0.76743	-0.892841	-1.01365	-1.07376	-1.10502	-1.11334	-1.11673	-1.11833	-1.12062	-1.11892	-1.11983	-1.11765	-1.11634	-1.11555	-1.11544	-1.11502	-1.1154	-1.11484	-1.11665	-1.11798	-1.11794	-1.11409	-1.11432	-1.11801	-1.12075	-1.12092	-1.12127	-1.12257	-1.12415	-1.12375	-1.12463	-1.1244	-1.12539	-1.12545	-1.12671	-1.1265	-1.12688	-1.12753	-1.12841	-1.12822	-1.12911	-1.12925	-1.13007	-1.13047	-1.13116	-1.13058	-1.13114	-1.13188
77.67	-0.749867	-0.814616	-0.918879	-1.00719	-1.06235	-1.08812	-1.09762	-1.10277	-1.10312	-1.10562	-1.10372	-1.10562	-1.10373	-1.10475	-1.10351	-1.10381	-1.10346	-1.10274	-1.10249	-1.10533	-1.10628	-1.10642	-1.10345	-1.10395	-1.10591	-1.10893	-1.10966	-1.11135	-1.11092	-1.11271	-1.11232	-1.11245	-1.11269	-1.11338	-1.1131	-1.11452	-1.11394	-1.11529	-1.11549	-1.11587	-1.11612	-1.11681	-1.11708	-1.11807	-1.11798	-1.11791	-1.11833	-1.11869	-1.11877
77.67	-0.700932	-0.73773	-0.849077	-0.958915	-1.0097	-1.03698	-1.04385	-1.05139	-1.04846	-1.05071	-1.04928	-1.05034	-1.051	-1.04823	-1.04668	-1.04964	-1.04765	-1.04999	-1.04824	-1.05165	-1.05086	-1.05135	-1.04868	-1.0479	-1.05134	-1.05376	-1.05334	-1.0555	-1.05356	-1.05562	-1.05559	-1.05514	-1.05709	-1.05691	-1.05701	-1.05793	-1.05843	-1.05898	-1.05916	-1.06018	-1.06054	-1.06022	-1.06034	-1.06031	-1.06079	-1.0613	-1.0618	-1.06264	-1.06255
77.67	-0.716676	-0.771431	-0.897375	-0.998642	-1.05477	-1.08175	-1.09086	-1.09647	-1.09742	-1.09839	-1.09799	-1.09771	-1.09633	-1.09691	-1.09768	-1.09761	-1.09654	-1.09753	-1.09857	-1.10041	-1.09983	-1.10145	-1.09775	-1.09865	-1.10143	-1.10465	-1.10511	-1.10526	-1.10589	-1.10654	-1.1066	-1.10794	-1.10801	-1.10942	-1.10826	-1.10862	-1.10986	-1.11022	-1.11094	-1.11071	-1.11146	-1.11265	-1.11303	-1.11357	-1.11284	-1.11351	-1.11355	-1.11369	-1.11379
78	-0.757301	-0.807184	-0.89468	-0.984348	-1.02842	-1.05133	-1.06058	-1.06573	-1.06556	-1.06627	-1.06583	-1.06608	-1.06462	-1.06519	-1.06466	-1.06469	-1.06438	-1.06437	-1.06493	-1.06618	-1.0665	-1.06806	-1.06493	-1.06498	-1.06701	-1.07067	-1.07042	-1.07203	-1.0723	-1.07318	-1.0735	-1.0737	-1.07458	-1.07564	-1.07647	-1.07694	-1.07731	-1.0793	-1.07929	-1.07911	-1.0793	-1.07964	-1.08043	-1.08121	-1.08116	-1.08185	-1.08206	-1.0828	-1.08335
78	-0.794902	-0.796596	-0.904665	-0.988559	-1.04409	-1.06833	-1.07853	-1.08307	-1.0829	-1.08697	-1.085	-1.08622	-1.08406	-1.08604	-1.08235	-1.08513	-1.0832	-1.08384	-1.08536	-1.08516	-1.08574	-1.0863	-1.08582	-1.08504	-1.08571	-1.08925	-1.08911	-1.09166	-1.0902	-1.09207	-1.09296	-1.09403	-1.09379	-1.094	-1.09363	-1.09461	-1.09559	-1.09624	-1.09625	-1.09613	-1.09636	-1.09682	-1.09715	-1.09863	-1.09807	-1.09898	-1.09817	-1.098	-1.09819
78	-0.762236	-0.793149	-0.899919	-1.01369	-1.07448	-1.10168	-1.11196	-1.11495	-1.11719	-1.1198	-1.11778	-1.11757	-1.1172	-1.11734	-1.11608	-1.11707	-1.1173	-1.11853	-1.11815	-1.1191	-1.11926	-1.12012	-1.11686	-1.1174	-1.11907	-1.12221	-1.12237	-1.12432	-1.12342	-1.12395	-1.12449	-1.12531	-1.12625	-1.12682	-1.12624	-1.12725	-1.12734	-1.12804	-1.12778	-1.12849	-1.12872	-1.12922	-1.12993	-1.13071	-1.13051	-1.13117	-1.13036	-1.1305	-1.13022
78	-0.707358	-0.772068	-0.886436	-1.01654	-1.08343	-1.11239	-1.12707	-1.13183	-1.13146	-1.13509	-1.13254	-1.13486	-1.13293	-1.13313	-1.13055	-1.13115	-1.13206	-1.13259	-1.13182	-1.13443	-1.13393	-1.13406	-1.13164	-1.13128	-1.1333	-1.13709	-1.13718	-1.13779	-1.13791	-1.13975	-1.13949	-1.14019	-1.14085	-1.14153	-1.14264	-1.14347	-1.14341	-1.14422	-1.14358	-1.14478	-1.14582	-1.14614	-1.14633	-1.14698	-1.14717	-1.14722	-1.147	-1.14719	-1.1469
78	-0.635042	-0.666984	-0.772358	-0.858175	-0.913411	-0.933284	-0.944143	-0.946213	-0.947789	-0.949663	-0.947228	-0.948046	-0.947238	-0.946362	-0.946372	-0.945338	-0.945522	-0.945574	-0.945857	-0.947413	-0.948205	-0.949158	-0.945508	-0.946129	-0.947941	-0.951134	-0.951072	-0.952426	-0.952197	-0.953215	-0.952814	-0.95373	-0.953776	-0.954642	-0.954475	-0.954869	-0.955276	-0.955812	-0.956181	-0.957665	-0.957461	-0.958253	-0.958621	-0.958695	-0.958879	-0.958852	-0.95909	-0.959621	-0.959665
78	-0.695244	-0.728908	-0.818188	-0.943906	-1.00147	-1.02869	-1.03857	-1.04206	-1.04479	-1.04437	-1.04314	-1.04221	-1.04314	-1.04304	-1.04138	-1.04279	-1.0416	-1.04172	-1.04235	-1.0447	-1.04357	-1.04428	-1.0422	-1.04269	-1.04456	-1.04777	-1.0475	-1.04805	-1.04825	-1.0495	-1.0498	-1.05007	-1.05048	-1.05056	-1.05057	-1.05222	-1.05257	-1.05261	-1.05307	-1.05325	-1.05341	-1.05464	-1.0543	-1.05466	-1.0545	-1.05493	-1.05475	-1.05503	-1.05454
78	-0.758595	-0.782713	-0.868146	-0.972646	-1.02376	-1.04512	-1.05337	-1.05768	-1.0584	-1.05986	-1.0585	-1.0599	-1.05826	-1.05835	-1.0573	-1.05826	-1.0578	-1.05853	-1.05831	-1.06021	-1.06038	-1.06174	-1.05846	-1.05817	-1.06162	-1.06437	-1.06487	-1.06583	-1.06639	-1.06729	-1.06824	-1.06903	-1.0693	-1.06934	-1.06955	-1.07089	-1.07074	-1.07154	-1.07166	-1.07217	-1.07188	-1.07362	-1.07416	-1.07476	-1.07437	-1.074	-1.0739	-1.07512	-1.07536
78	-0.732713	-0.783658	-0.857869	-0.954334	-1.00302	-1.02245	-1.03397	-1.03882	-1.0392	-1.03961	-1.03861	-1.04019	-1.03851	-1.03899	-1.03931	-1.03987	-1.0385	-1.04026	-1.04042	-1.04246	-1.04229	-1.04249	-1.03991	-1.03933	-1.04349	-1.04541	-1.04642	-1.04751	-1.0476	-1.04815	-1.04899	-1.05043	-1.05066	-1.05131	-1.05225	-1.05287	-1.05266	-1.05316	-1.0535	-1.05443	-1.05523	-1.05595	-1.05637	-1.05618	-1.05595	-1.05662	-1.05756	-1.05789	-1.05764
78	-0.678565	-0.734626	-0.836661	-0.932113	-0.969879	-0.988532	-0.999698	-1.00265	-1.00562	-1.00632	-1.00426	-1.00334	-1.00338	-1.00342	-1.00171	-1.00154	-1.00045	-1.0025	-1.00159	-1.00389	-1.00442	-1.00493	-1.00145	-1.00231	-1.00427	-1.00774	-1.00706	-1.0085	-1.00949	-1.01012	-1.0095	-1.01067	-1.01034	-1.01233	-1.01263	-1.01275	-1.01331	-1.01418	-1.01502	-1.01572	-1.01574	-1.01485	-1.01587	-1.01748	-1.01651	-1.01684	-1.01759	-1.01855	-1.01789
78.02	-0.775337	-0.784639	-0.916473	-1.00721	-1.0696	-1.09568	-1.10827	-1.11386	-1.11503	-1.11788	-1.11476	-1.11603	-1.115	-1.11538	-1.11575	-1.11518	-1.11509	-1.11493	-1.1154	-1.11779	-1.11824	-1.11953	-1.1163	-1.11521	-1.11828	-1.12185	-1.12126	-1.1225	-1.12305	-1.12425	-1.12489	-1.1251	-1.1251	-1.12667	-1.12572	-1.12694	-1.12837	-1.12866	-1.12899	-1.12843	-1.12874	-1.12917	-1.12965	-1.13012	-1.12953	-1.12968	-1.13009	-1.13086	-1.13078
78.02	-0.690055	-0.740998	-0.79111	-0.844628	-0.87393	-0.889835	-0.895192	-0.896306	-0.897574	-0.898757	-0.897843	-0.898839	-0.898025	-0.898438	-0.896157	-0.896945	-0.896163	-0.89628	-0.89716	-0.898062	-0.89841	-0.900667	-0.897494	-0.898541	-0.899999	-0.902454	-0.903041	-0.904014	-0.904237	-0.905265	-0.90581	-0.907264	-0.907196	-0.907661	-0.907747	-0.908178	-0.908887	-0.909654	-0.909673	-0.910666	-0.91004	-0.911309	-0.912142	-0.912277	-0.912363	-0.913046	-0.912908	-0.913795	-0.913823
78.02	-0.698497	-0.75437	-0.879564	-0.968072	-1.02474	-1.04331	-1.05432	-1.05951	-1.0589	-1.06223	-1.06077	-1.06128	-1.06047	-1.05987	-1.05996	-1.05995	-1.05905	-1.06148	-1.06148	-1.06207	-1.06207	-1.06349	-1.06078	-1.0608	-1.06308	-1.06679	-1.0664	-1.06701	-1.06652	-1.0677	-1.06794	-1.06981	-1.07045	-1.07033	-1.07101	-1.07228	-1.07213	-1.07232	-1.07303	-1.07292	-1.0736	-1.07439	-1.07554	-1.07567	-1.07517	-1.07563	-1.07493	-1.07501	-1.07516
78.36	-0.705675	-0.725821	-0.841858	-0.941529	-0.995652	-1.01934	-1.0263	-1.03045	-1.03224	-1.0328	-1.03218	-1.03256	-1.03191	-1.0312	-1.02951	-1.03249	-1.0318	-1.03237	-1.03347	-1.03359	-1.03354	-1.03454	-1.03209	-1.03289	-1.03496	-1.03797	-1.03775	-1.03907	-1.03875	-1.03933	-1.04021	-1.04092	-1.04242	-1.04238	-1.04232	-1.0427	-1.04305	-1.04393	-1.04366	-1.04396	-1.04413	-1.04448	-1.04462	-1.04538	-1.04529	-1.04589	-1.0461	-1.04639	-1.04656
78.67	-0.734105	-0.764123	-0.868375	-0.977055	-1.02954	-1.04974	-1.05875	-1.0647	-1.06368	-1.06573	-1.06554	-1.06717	-1.06595	-1.06541	-1.0645	-1.06515	-1.06397	-1.06541	-1.06545	-1.06579	-1.06579	-1.0673	-1.06498	-1.06536	-1.06825	-1.07133	-1.0712	-1.07188	-1.0722	-1.07368	-1.07352	-1.0744	-1.07423	-1.07507	-1.07499	-1.07606	-1.07638	-1.07627	-1.07714	-1.07811	-1.07806	-1.07864	-1.07917	-1.08021	-1.08	-1.08009	-1.08059	-1.08113	-1.08014
78.67	-0.749889	-0.808692	-0.926384	-1.02864	-1.08554	-1.1057	-1.11752	-1.12088	-1.12133	-1.12235	-1.12029	-1.12239	-1.121	-1.12079	-1.11887	-1.11939	-1.11907	-1.11974	-1.11994	-1.12141	-1.12155	-1.1221	-1.11998	-1.11896	-1.12212	-1.12591	-1.12596	-1.12724	-1.12761	-1.12781	-1.12778	-1.12936	-1.12952	-1.13012	-1.12926	-1.13084	-1.13179	-1.1327	-1.13261	-1.13319	-1.1332	-1.13325	-1.13369	-1.13384	-1.13494	-1.13585	-1.1355	-1.13594	-1.13609
78.67	-0.714606	-0.763544	-0.871282	-0.991212	-1.05344	-1.0765	-1.08802	-1.09247	-1.09519	-1.0954	-1.09697	-1.09589	-1.09565	-1.094	-1.09266	-1.09324	-1.09307	-1.09543	-1.09516	-1.09568	-1.09665	-1.09802	-1.09486	-1.09442	-1.09652	-1.09924	-1.10052	-1.10093	-1.10129	-1.10202	-1.10298	-1.10374	-1.10466	-1.10479	-1.10491	-1.10629	-1.1064	-1.10678	-1.10737	-1.10841	-1.10791	-1.10824	-1.10985	-1.11024	-1.10988	-1.10968	-1.10993	-1.11056	-1.11003
78.67	-0.673572	-0.72785	-0.837334	-0.959343	-1.02323	-1.04816	-1.05831	-1.06366	-1.06522	-1.06684	-1.06564	-1.06398	-1.06368	-1.06451	-1.0619	-1.06086	-1.06104	-1.0626	-1.06181	-1.06323	-1.06289	-1.06407	-1.06145	-1.06098	-1.06363	-1.06776	-1.06725	-1.06795	-1.06879	-1.06938	-1.0703	-1.07125	-1.07093	-1.07149	-1.07059	-1.07157	-1.0723	-1.073	-1.07311	-1.07369	-1.07324	-1.07367	-1.0741	-1.07461	-1.07483	-1.07531	-1.07515	-1.07591	-1.07564
79.02	-0.695542	-0.749548	-0.842129	-0.955976	-1.01447	-1.03696	-1.04908	-1.05483	-1.05518	-1.05729	-1.05484	-1.05567	-1.05536	-1.05444	-1.05398	-1.05483	-1.05408	-1.05453	-1.05455	-1.05615	-1.05547	-1.05709	-1.05563	-1.05542	-1.05857	-1.06094	-1.06116	-1.06176	-1.06194	-1.06271	-1.06301	-1.06373	-1.06388	-1.06443	-1.06413	-1.06546	-1.0653	-1.06624	-1.0669	-1.06733	-1.06725	-1.06758	-1.06865	-1.06987	-1.06951	-1.06939	-1.06977	-1.07057	-1.07026
79.33	-0.719982	-0.757788	-0.85068	-0.940715	-0.984589	-1.00455	-1.01431	-1.01723	-1.01665	-1.01707	-1.01683	-1.01651	-1.01641	-1.01689	-1.0163	-1.01633	-1.01639	-1.01614	-1.01601	-1.01816	-1.01787	-1.01941	-1.01553	-1.01665	-1.01851	-1.0217	-1.0213	-1.02317	-1.02328	-1.02393	-1.02467	-1.0252	-1.02565	-1.02602	-1.02628	-1.02788	-1.02751	-1.02841	-1.0291	-1.02884	-1.02929	-1.02979	-1.03032	-1.03177	-1.03121	-1.03118	-1.03132	-1.03231	-1.03229
79.33	-0.650431	-0.695398	-0.762558	-0.814672	-0.863602	-0.885344	-0.890913	-0.894699	-0.894803	-0.895338	-0.895274	-0.895448	-0.895354	-0.896133	-0.89481	-0.894515	-0.894698	-0.896131	-0.895994	-0.895686	-0.896206	-0.897826	-0.896069	-0.89492	-0.896919	-0.898827	-0.899747	-0.90153	-0.901644	-0.902381	-0.903442	-0.90339	-0.903253	-0.904855	-0.904586	-0.905598	-0.905252	-0.906122	-0.906649	-0.906834	-0.906423	-0.906772	-0.90732	-0.908789	-0.909232	-0.909405	-0.90868	-0.909431	-0.909363
79.67	-0.663105	-0.741699	-0.828843	-0.960824	-1.01797	-1.04572	-1.05555	-1.06094	-1.06146	-1.06382	-1.06306	-1.06259	-1.06195	-1.06152	-1.05927	-1.06128	-1.06054	-1.06219	-1.06181	-1.06388	-1.06281	-1.06502	-1.06105	-1.06157	-1.06374	-1.06595	-1.06603	-1.06769	-1.06814	-1.0687	-1.06869	-1.06946	-1.07045	-1.0713	-1.07106	-1.07225	-1.07298	-1.07329	-1.07285	-1.07339	-1.07372	-1.07455	-1.07461	-1.07498	-1.07558	-1.07578	-1.07566	-1.07675	-1.07693
80	-0.732224	-0.781567	-0.90148	-1.01111	-1.06934	-1.09036	-1.10288	-1.10525	-1.10859	-1.10724	-1.10695	-1.10773	-1.10498	-1.10656	-1.10501	-1.10532	-1.10544	-1.10524	-1.10445	-1.10635	-1.10802	-1.10745	-1.10476	-1.10488	-1.10641	-1.11053	-1.11077	-1.11143	-1.11208	-1.11205	-1.11326	-1.11353	-1.11291	-1.11399	-1.11503	-1.11633	-1.11584	-1.11729	-1.11733	-1.11707	-1.11761	-1.11911	-1.11888	-1.11948	-1.1203	-1.12042	-1.11988	-1.12122	-1.12079
80	-0.750495	-0.799859	-0.914172	-1.02619	-1.0821	-1.1089	-1.11797	-1.12283	-1.12368	-1.12605	-1.12434	-1.12404	-1.12365	-1.12298	-1.12236	-1.12359	-1.12232	-1.12171	-1.12097	-1.12387	-1.12387	-1.12508	-1.12238	-1.1216	-1.12459	-1.12678	-1.12719	-1.12899	-1.12852	-1.12968	-1.12993	-1.1308	-1.13094	-1.13091	-1.13117	-1.13254	-1.1326	-1.1338	-1.1342	-1.13449	-1.13475	-1.1355	-1.13521	-1.13572	-1.13583	-1.13634	-1.13655	-1.13695	-1.13702
80.33	-0.698096	-0.754622	-0.884529	-0.983525	-1.05071	-1.07812	-1.08883	-1.09488	-1.09507	-1.09713	-1.09572	-1.09569	-1.09435	-1.09431	-1.09317	-1.09457	-1.0944	-1.09548	-1.09384	-1.09545	-1.09607	-1.09689	-1.09303	-1.09349	-1.09573	-1.09965	-1.09969	-1.10043	-1.09977	-1.10136	-1.10119	-1.10211	-1.10207	-1.10296	-1.10372	-1.1039	-1.10429	-1.10527	-1.10552	-1.10589	-1.10639	-1.10713	-1.10749	-1.10787	-1.10825	-1.10886	-1.10771	-1.10777	-1.10833
80.33	-0.734053	-0.77657	-0.862756	-0.968589	-1.02172	-1.0465	-1.05777	-1.06281	-1.06223	-1.06602	-1.064	-1.06453	-1.06342	-1.06316	-1.06341	-1.06355	-1.06426	-1.06355	-1.06366	-1.06549	-1.06553	-1.06635	-1.0634	-1.06351	-1.06538	-1.06878	-1.06893	-1.06991	-1.06972	-1.07061	-1.07163	-1.07309	-1.07288	-1.07337	-1.0733	-1.07452	-1.07426	-1.07563	-1.07565	-1.07587	-1.07605	-1.07703	-1.07709	-1.07712	-1.07732	-1.07846	-1.0782	-1.07821	-1.07761
80.33	-0.722237	-0.782932	-0.900475	-1.01651	-1.07369	-1.10004	-1.11085	-1.11667	-1.11858	-1.12045	-1.11953	-1.12039	-1.11906	-1.11846	-1.11807	-1.11936	-1.11657	-1.11837	-1.11812	-1.11979	-1.11978	-1.12114	-1.11784	-1.1166	-1.12031	-1.12361	-1.12415	-1.12558	-1.12535	-1.12584	-1.12651	-1.12676	-1.12662	-1.12749	-1.12785	-1.12795	-1.12784	-1.12947	-1.13031	-1.13025	-1.13071	-1.13105	-1.13141	-1.13131	-1.13178	-1.13297	-1.13289	-1.13282	-1.13219
[truncated: 175 more columns]

## Sheet: TA
TA	935.61	939.06	942.52	945.98	949.43	952.89	956.35	959.81	963.27	966.73	970.19	973.65	977.11	980.58	984.04	987.51	990.97	994.43	997.9	1001.37	1004.83	1008.3	1011.77	1015.24	1018.71	1022.18	1025.65	1029.12	1032.59	1036.06	1039.53	1043	1046.48	1049.95	1053.43	1056.9	1060.38	1063.85	1067.33	1070.81	1074.29	1077.76	1081.24	1084.72	1088.2	1091.68	1095.17	1098.65	1102.13
0.624	-0.66454	-0.701599	-0.788223	-0.900025	-0.971732	-0.993571	-1.00231	-1.00773	-1.00965	-1.01097	-1.00908	-1.01002	-1.00966	-1.00826	-1.0078	-1.00874	-1.00819	-1.00892	-1.00938	-1.01075	-1.00976	-1.01097	-1.00854	-1.00908	-1.01106	-1.01465	-1.01431	-1.0155	-1.0146	-1.01632	-1.01687	-1.01772	-1.01784	-1.01874	-1.01821	-1.01993	-1.02036	-1.01984	-1.02023	-1.02179	-1.02128	-1.02136	-1.02283	-1.02325	-1.02295	-1.02305	-1.02315	-1.02359	-1.02315
0.701	-0.650201	-0.711516	-0.825776	-0.945041	-1.00255	-1.02798	-1.03946	-1.0427	-1.04518	-1.04683	-1.04486	-1.0463	-1.04558	-1.04515	-1.04463	-1.04522	-1.04573	-1.04713	-1.04696	-1.0492	-1.04919	-1.04912	-1.04725	-1.04812	-1.04979	-1.05313	-1.05289	-1.05391	-1.05458	-1.05551	-1.05617	-1.05706	-1.05744	-1.0574	-1.0578	-1.05898	-1.05985	-1.06084	-1.06099	-1.06156	-1.06172	-1.06221	-1.06248	-1.06331	-1.0631	-1.06261	-1.06357	-1.06449	-1.06393
0.706	-0.635042	-0.666984	-0.772358	-0.858175	-0.913411	-0.933284	-0.944143	-0.946213	-0.947789	-0.949663	-0.947228	-0.948046	-0.947238	-0.946362	-0.946372	-0.945338	-0.945522	-0.945574	-0.945857	-0.947413	-0.948205	-0.949158	-0.945508	-0.946129	-0.947941	-0.951134	-0.951072	-0.952426	-0.952197	-0.953215	-0.952814	-0.95373	-0.953776	-0.954642	-0.954475	-0.954869	-0.955276	-0.955812	-0.956181	-0.957665	-0.957461	-0.958253	-0.958621	-0.958695	-0.958879	-0.958852	-0.95909	-0.959621	-0.959665
0.738	-0.665856	-0.729647	-0.826171	-0.936986	-0.994614	-1.01701	-1.02763	-1.03061	-1.03174	-1.03292	-1.03133	-1.03167	-1.03133	-1.03079	-1.03035	-1.03127	-1.03031	-1.03206	-1.03074	-1.0331	-1.03329	-1.03435	-1.03265	-1.03246	-1.03494	-1.03735	-1.03748	-1.03908	-1.0394	-1.0404	-1.04181	-1.04208	-1.04218	-1.04275	-1.04302	-1.04514	-1.04518	-1.04525	-1.04507	-1.04578	-1.04594	-1.04706	-1.04773	-1.04869	-1.04854	-1.04811	-1.04848	-1.04913	-1.04887
0.754	-0.667499	-0.728745	-0.810674	-0.941079	-1.00166	-1.02712	-1.03586	-1.04004	-1.043	-1.04276	-1.04273	-1.04041	-1.03951	-1.04158	-1.04079	-1.04119	-1.03987	-1.04187	-1.04239	-1.04371	-1.04451	-1.04491	-1.04163	-1.04213	-1.04558	-1.04722	-1.04637	-1.04821	-1.05004	-1.04896	-1.05013	-1.05144	-1.05263	-1.05182	-1.05187	-1.05328	-1.05379	-1.05445	-1.05445	-1.05456	-1.05512	-1.05586	-1.05633	-1.05717	-1.05662	-1.05578	-1.0559	-1.05608	-1.05612
0.754	-0.683781	-0.716565	-0.829875	-0.941664	-1.00287	-1.03596	-1.04595	-1.04822	-1.04769	-1.05027	-1.05107	-1.0504	-1.04953	-1.05027	-1.04856	-1.04944	-1.04942	-1.05004	-1.05032	-1.05242	-1.05186	-1.05396	-1.05093	-1.05153	-1.05446	-1.05687	-1.0561	-1.05866	-1.05786	-1.05901	-1.05908	-1.06045	-1.06142	-1.0616	-1.06318	-1.06334	-1.06283	-1.0634	-1.06435	-1.06525	-1.0656	-1.06633	-1.06584	-1.06595	-1.06646	-1.06689	-1.06725	-1.06718	-1.06712
0.854	-0.723654	-0.785332	-0.87937	-0.99686	-1.0632	-1.0918	-1.10293	-1.1088	-1.11055	-1.11033	-1.10982	-1.1102	-1.10941	-1.11045	-1.10871	-1.11021	-1.10926	-1.11007	-1.11052	-1.11133	-1.11182	-1.11355	-1.11075	-1.11014	-1.11243	-1.11588	-1.11638	-1.11709	-1.11721	-1.11853	-1.11762	-1.11793	-1.11892	-1.11969	-1.11936	-1.12026	-1.1203	-1.12202	-1.12272	-1.12312	-1.12312	-1.12322	-1.12474	-1.12452	-1.12431	-1.12577	-1.12579	-1.12612	-1.12541
0.857	-0.695707	-0.749413	-0.858975	-0.96197	-1.02524	-1.04702	-1.05752	-1.06291	-1.06318	-1.0653	-1.06439	-1.0646	-1.06419	-1.06544	-1.06555	-1.06558	-1.06444	-1.06498	-1.06473	-1.06689	-1.06847	-1.06863	-1.06533	-1.06601	-1.06863	-1.07188	-1.0727	-1.07355	-1.07327	-1.07497	-1.07587	-1.07667	-1.07699	-1.07748	-1.07836	-1.0794	-1.07923	-1.08002	-1.0805	-1.08083	-1.08101	-1.08198	-1.08211	-1.08276	-1.08244	-1.08291	-1.08395	-1.08333	-1.08245
0.858	-0.674363	-0.726365	-0.840377	-0.959721	-1.01571	-1.048	-1.06125	-1.06508	-1.06618	-1.0661	-1.06599	-1.06712	-1.06653	-1.06592	-1.06553	-1.06648	-1.06698	-1.06836	-1.06792	-1.06949	-1.06795	-1.07076	-1.06779	-1.06904	-1.07041	-1.07319	-1.07327	-1.07396	-1.07332	-1.07507	-1.07614	-1.07778	-1.07756	-1.07827	-1.07848	-1.07894	-1.07946	-1.07922	-1.07967	-1.08	-1.08051	-1.08095	-1.08127	-1.08245	-1.08264	-1.08215	-1.0825	-1.0831	-1.0823
0.884	-0.714606	-0.763544	-0.871282	-0.991212	-1.05344	-1.0765	-1.08802	-1.09247	-1.09519	-1.0954	-1.09697	-1.09589	-1.09565	-1.094	-1.09266	-1.09324	-1.09307	-1.09543	-1.09516	-1.09568	-1.09665	-1.09802	-1.09486	-1.09442	-1.09652	-1.09924	-1.10052	-1.10093	-1.10129	-1.10202	-1.10298	-1.10374	-1.10466	-1.10479	-1.10491	-1.10629	-1.1064	-1.10678	-1.10737	-1.10841	-1.10791	-1.10824	-1.10985	-1.11024	-1.10988	-1.10968	-1.10993	-1.11056	-1.11003
0.906	-0.707358	-0.772068	-0.886436	-1.01654	-1.08343	-1.11239	-1.12707	-1.13183	-1.13146	-1.13509	-1.13254	-1.13486	-1.13293	-1.13313	-1.13055	-1.13115	-1.13206	-1.13259	-1.13182	-1.13443	-1.13393	-1.13406	-1.13164	-1.13128	-1.1333	-1.13709	-1.13718	-1.13779	-1.13791	-1.13975	-1.13949	-1.14019	-1.14085	-1.14153	-1.14264	-1.14347	-1.14341	-1.14422	-1.14358	-1.14478	-1.14582	-1.14614	-1.14633	-1.14698	-1.14717	-1.14722	-1.147	-1.14719	-1.1469
0.915	-0.697025	-0.738622	-0.843793	-0.922628	-0.974846	-0.995141	-1.00324	-1.00614	-1.00651	-1.00751	-1.00661	-1.00656	-1.00611	-1.00471	-1.00398	-1.00527	-1.00496	-1.0062	-1.00531	-1.00709	-1.00664	-1.00933	-1.00728	-1.00814	-1.00966	-1.01237	-1.01356	-1.01463	-1.01407	-1.01537	-1.01715	-1.01787	-1.018	-1.01879	-1.01853	-1.01975	-1.01993	-1.02075	-1.02125	-1.02156	-1.02214	-1.02344	-1.02367	-1.02463	-1.02437	-1.02432	-1.02505	-1.02529	-1.02502
0.925	-0.716998	-0.777285	-0.8867	-0.985715	-1.05101	-1.08182	-1.09215	-1.09924	-1.10087	-1.10199	-1.10253	-1.10147	-1.1011	-1.10208	-1.10064	-1.10093	-1.10045	-1.10189	-1.10245	-1.10322	-1.10477	-1.10483	-1.10277	-1.10208	-1.10447	-1.10766	-1.10831	-1.10949	-1.11019	-1.11061	-1.11055	-1.11163	-1.11193	-1.1121	-1.11286	-1.11411	-1.11401	-1.11495	-1.11536	-1.1157	-1.11564	-1.11621	-1.11726	-1.11813	-1.11786	-1.11826	-1.11816	-1.11784	-1.11766
0.936	-0.672851	-0.703992	-0.82367	-0.935609	-1.0052	-1.02951	-1.04114	-1.04575	-1.04674	-1.05008	-1.04868	-1.04699	-1.04741	-1.0474	-1.04615	-1.0467	-1.04783	-1.04751	-1.04849	-1.0494	-1.04906	-1.05016	-1.04767	-1.04774	-1.05095	-1.05313	-1.05307	-1.05412	-1.05399	-1.05484	-1.05512	-1.05637	-1.05694	-1.05741	-1.05713	-1.05852	-1.05815	-1.05838	-1.05924	-1.05998	-1.06022	-1.06	-1.06012	-1.06078	-1.06071	-1.06092	-1.06062	-1.06094	-1.06076
0.99	-0.695542	-0.749548	-0.842129	-0.955976	-1.01447	-1.03696	-1.04908	-1.05483	-1.05518	-1.05729	-1.05484	-1.05567	-1.05536	-1.05444	-1.05398	-1.05483	-1.05408	-1.05453	-1.05455	-1.05615	-1.05547	-1.05709	-1.05563	-1.05542	-1.05857	-1.06094	-1.06116	-1.06176	-1.06194	-1.06271	-1.06301	-1.06373	-1.06388	-1.06443	-1.06413	-1.06546	-1.0653	-1.06624	-1.0669	-1.06733	-1.06725	-1.06758	-1.06865	-1.06987	-1.06951	-1.06939	-1.06977	-1.07057	-1.07026
1.013	-0.730939	-0.774841	-0.838896	-0.929922	-0.982292	-1.00446	-1.01443	-1.01884	-1.0176	-1.01918	-1.01857	-1.01977	-1.01872	-1.01869	-1.01712	-1.01827	-1.01836	-1.01882	-1.01972	-1.02078	-1.02108	-1.0223	-1.01992	-1.02073	-1.02281	-1.02593	-1.02565	-1.02732	-1.02714	-1.02856	-1.02887	-1.03036	-1.03119	-1.03113	-1.03232	-1.03322	-1.03344	-1.0345	-1.03483	-1.03519	-1.03535	-1.0366	-1.03734	-1.03748	-1.03731	-1.03724	-1.03749	-1.03767	-1.03723
1.015	-0.738167	-0.772047	-0.854559	-0.944847	-1.00099	-1.02777	-1.03923	-1.04225	-1.04196	-1.04671	-1.04433	-1.04538	-1.04465	-1.04384	-1.04339	-1.04358	-1.04362	-1.04438	-1.04494	-1.04794	-1.0471	-1.0495	-1.04564	-1.04581	-1.0491	-1.05263	-1.05201	-1.05217	-1.05353	-1.0547	-1.05519	-1.05589	-1.0557	-1.05771	-1.05758	-1.05827	-1.05961	-1.06037	-1.05987	-1.06041	-1.06102	-1.06141	-1.06236	-1.06291	-1.06299	-1.0637	-1.06297	-1.06378	-1.06426
1.074	-0.650431	-0.695398	-0.762558	-0.814672	-0.863602	-0.885344	-0.890913	-0.894699	-0.894803	-0.895338	-0.895274	-0.895448	-0.895354	-0.896133	-0.89481	-0.894515	-0.894698	-0.896131	-0.895994	-0.895686	-0.896206	-0.897826	-0.896069	-0.89492	-0.896919	-0.898827	-0.899747	-0.90153	-0.901644	-0.902381	-0.903442	-0.90339	-0.903253	-0.904855	-0.904586	-0.905598	-0.905252	-0.906122	-0.906649	-0.906834	-0.906423	-0.906772	-0.90732	-0.908789	-0.909232	-0.909405	-0.90868	-0.909431	-0.909363
1.128	-0.660574	-0.748469	-0.844421	-0.938738	-1.00191	-1.02926	-1.03949	-1.04261	-1.04489	-1.04549	-1.04567	-1.04501	-1.04422	-1.04411	-1.04335	-1.04348	-1.0436	-1.04345	-1.04425	-1.04662	-1.04649	-1.04862	-1.04505	-1.04519	-1.048	-1.05034	-1.05097	-1.05205	-1.05222	-1.05383	-1.05478	-1.05553	-1.0554	-1.05698	-1.05614	-1.05774	-1.05843	-1.0599	-1.05944	-1.06035	-1.06072	-1.06128	-1.06177	-1.06193	-1.06225	-1.06227	-1.06216	-1.06277	-1.06262
1.159	-0.690068	-0.75339	-0.841763	-0.943371	-1.00145	-1.02811	-1.03934	-1.04497	-1.04724	-1.04705	-1.04812	-1.04837	-1.04788	-1.04637	-1.04583	-1.04651	-1.04722	-1.04664	-1.04624	-1.04903	-1.04827	-1.04978	-1.04784	-1.04873	-1.05071	-1.05447	-1.0543	-1.0556	-1.05582	-1.05658	-1.05742	-1.05873	-1.05933	-1.05873	-1.05832	-1.0612	-1.06151	-1.06214	-1.06244	-1.0628	-1.06271	-1.06254	-1.06366	-1.06481	-1.06459	-1.06475	-1.06449	-1.06427	-1.06382
1.288	-0.697442	-0.736605	-0.811197	-0.900266	-0.946977	-0.969139	-0.977201	-0.980297	-0.98025	-0.983391	-0.98159	-0.982315	-0.980349	-0.980466	-0.978775	-0.979514	-0.979869	-0.979646	-0.97971	-0.982232	-0.982603	-0.983787	-0.981663	-0.980249	-0.983757	-0.986572	-0.986503	-0.986796	-0.988405	-0.98882	-0.989251	-0.989355	-0.989582	-0.990363	-0.991198	-0.992205	-0.992609	-0.99324	-0.993294	-0.994432	-0.994064	-0.99394	-0.994672	-0.995598	-0.995834	-0.995928	-0.996347	-0.996745	-0.996529
2.13	-0.70469	-0.747118	-0.838042	-0.957492	-1.02465	-1.05033	-1.06065	-1.06756	-1.06888	-1.06943	-1.06819	-1.06889	-1.06845	-1.06735	-1.06683	-1.0658	-1.06625	-1.06668	-1.0663	-1.06811	-1.06848	-1.06887	-1.06652	-1.067	-1.07001	-1.07274	-1.07236	-1.07466	-1.07502	-1.07518	-1.07555	-1.07689	-1.07689	-1.07622	-1.07708	-1.07916	-1.07882	-1.07873	-1.07939	-1.08048	-1.08067	-1.08163	-1.08182	-1.08282	-1.08277	-1.08278	-1.08337	-1.08447	-1.08384
2.172	-0.663105	-0.741699	-0.828843	-0.960824	-1.01797	-1.04572	-1.05555	-1.06094	-1.06146	-1.06382	-1.06306	-1.06259	-1.06195	-1.06152	-1.05927	-1.06128	-1.06054	-1.06219	-1.06181	-1.06388	-1.06281	-1.06502	-1.06105	-1.06157	-1.06374	-1.06595	-1.06603	-1.06769	-1.06814	-1.0687	-1.06869	-1.06946	-1.07045	-1.0713	-1.07106	-1.07225	-1.07298	-1.07329	-1.07285	-1.07339	-1.07372	-1.07455	-1.07461	-1.07498	-1.07558	-1.07578	-1.07566	-1.07675	-1.07693
2.31	-0.648209	-0.691109	-0.794934	-0.900256	-0.972817	-0.993318	-1.00694	-1.01071	-1.01179	-1.01401	-1.01373	-1.01519	-1.0144	-1.01345	-1.01318	-1.01364	-1.01352	-1.01531	-1.01524	-1.01598	-1.01543	-1.01631	-1.01452	-1.01546	-1.01645	-1.01943	-1.01901	-1.01981	-1.02023	-1.02048	-1.02216	-1.02273	-1.02324	-1.02351	-1.02308	-1.02383	-1.02436	-1.02422	-1.02475	-1.02645	-1.02647	-1.02595	-1.02638	-1.02681	-1.02677	-1.02667	-1.02703	-1.02761	-1.02657
2.413	-0.681613	-0.745975	-0.844063	-0.962155	-1.02662	-1.05114	-1.06287	-1.06536	-1.06642	-1.06896	-1.06758	-1.06798	-1.06831	-1.06777	-1.06626	-1.06798	-1.06754	-1.06993	-1.06924	-1.06907	-1.06804	-1.06991	-1.06694	-1.06717	-1.06977	-1.0722	-1.07198	-1.07336	-1.07393	-1.07506	-1.07445	-1.07582	-1.0772	-1.07609	-1.07606	-1.07696	-1.07718	-1.07797	-1.07757	-1.07842	-1.07839	-1.07854	-1.07943	-1.08043	-1.08003	-1.07995	-1.07994	-1.08013	-1.07972
2.46	-0.697022	-0.752835	-0.854218	-0.979122	-1.04697	-1.06572	-1.08216	-1.08444	-1.08781	-1.08776	-1.08722	-1.08844	-1.08648	-1.08869	-1.08645	-1.08772	-1.08706	-1.09056	-1.08971	-1.08983	-1.09105	-1.09197	-1.08789	-1.08679	-1.09112	-1.09461	-1.0948	-1.09661	-1.0968	-1.09762	-1.09774	-1.09799	-1.09803	-1.09851	-1.09889	-1.10072	-1.10112	-1.10118	-1.10175	-1.1012	-1.10186	-1.10239	-1.10196	-1.10351	-1.10441	-1.1038	-1.10329	-1.10456	-1.10419
2.462	-0.649743	-0.653648	-0.811655	-0.924881	-0.992261	-1.01911	-1.03104	-1.03446	-1.03738	-1.03685	-1.03427	-1.03695	-1.03436	-1.03565	-1.03311	-1.03443	-1.03454	-1.03428	-1.03381	-1.03345	-1.03577	-1.03499	-1.03288	-1.03281	-1.03656	-1.03983	-1.03834	-1.04055	-1.04013	-1.04165	-1.0425	-1.04214	-1.04242	-1.04327	-1.04345	-1.04276	-1.0441	-1.0436	-1.04433	-1.04499	-1.04458	-1.04522	-1.04543	-1.04729	-1.04712	-1.04692	-1.04661	-1.04764	-1.0478
2.558	-0.69751	-0.749401	-0.861411	-0.96082	-1.02394	-1.05045	-1.06181	-1.06294	-1.06643	-1.0671	-1.06542	-1.06655	-1.06563	-1.06531	-1.06342	-1.06467	-1.06306	-1.06449	-1.06488	-1.06529	-1.06533	-1.06629	-1.06424	-1.06472	-1.06613	-1.06959	-1.06905	-1.06921	-1.07047	-1.07163	-1.07183	-1.07321	-1.07332	-1.07331	-1.07349	-1.07434	-1.07493	-1.07537	-1.07578	-1.07698	-1.07693	-1.07733	-1.07776	-1.07839	-1.07868	-1.07899	-1.07943	-1.079	-1.07857
2.605	-0.776533	-0.813947	-0.908695	-1.01324	-1.07306	-1.10439	-1.11291	-1.11773	-1.1191	-1.12007	-1.11878	-1.11841	-1.11837	-1.11758	-1.1167	-1.11733	-1.11631	-1.11807	-1.11797	-1.11873	-1.11965	-1.12223	-1.11776	-1.11787	-1.12086	-1.12347	-1.12353	-1.12592	-1.12637	-1.12719	-1.12683	-1.12676	-1.12809	-1.12937	-1.1288	-1.12986	-1.12969	-1.13085	-1.13141	-1.13188	-1.13206	-1.13292	-1.13384	-1.13443	-1.13414	-1.13462	-1.13485	-1.13485	-1.13446
2.608	-0.758595	-0.782713	-0.868146	-0.972646	-1.02376	-1.04512	-1.05337	-1.05768	-1.0584	-1.05986	-1.0585	-1.0599	-1.05826	-1.05835	-1.0573	-1.05826	-1.0578	-1.05853	-1.05831	-1.06021	-1.06038	-1.06174	-1.05846	-1.05817	-1.06162	-1.06437	-1.06487	-1.06583	-1.06639	-1.06729	-1.06824	-1.06903	-1.0693	-1.06934	-1.06955	-1.07089	-1.07074	-1.07154	-1.07166	-1.07217	-1.07188	-1.07362	-1.07416	-1.07476	-1.07437	-1.074	-1.0739	-1.07512	-1.07536
2.653	-0.684423	-0.739626	-0.863649	-0.949942	-1.01139	-1.03851	-1.05079	-1.05386	-1.05528	-1.05661	-1.0559	-1.05634	-1.05494	-1.05484	-1.05373	-1.05555	-1.05471	-1.05608	-1.05634	-1.05751	-1.05815	-1.05876	-1.05507	-1.05586	-1.05918	-1.06148	-1.06137	-1.06333	-1.06316	-1.06482	-1.06526	-1.06637	-1.06599	-1.06624	-1.0666	-1.0677	-1.06795	-1.06758	-1.06861	-1.06981	-1.07	-1.07009	-1.07089	-1.07184	-1.07099	-1.07176	-1.07119	-1.07079	-1.07127
2.825	-0.7327	-0.778961	-0.870052	-0.985587	-1.04879	-1.07793	-1.08755	-1.09198	-1.09229	-1.09397	-1.09263	-1.0926	-1.09136	-1.09152	-1.08981	-1.09071	-1.09001	-1.09109	-1.09051	-1.0916	-1.09236	-1.09292	-1.0892	-1.09013	-1.09284	-1.09592	-1.09507	-1.09676	-1.09675	-1.09813	-1.09886	-1.09922	-1.1001	-1.09973	-1.09973	-1.10184	-1.10129	-1.10129	-1.10237	-1.10256	-1.10238	-1.10296	-1.10341	-1.10466	-1.10463	-1.10468	-1.10458	-1.1061	-1.10606
2.896	-0.739511	-0.78367	-0.894518	-1.00581	-1.0729	-1.09819	-1.10949	-1.11383	-1.11536	-1.11709	-1.11677	-1.11658	-1.11591	-1.11598	-1.11381	-1.11557	-1.11455	-1.11531	-1.11498	-1.11638	-1.11764	-1.11729	-1.11498	-1.11418	-1.11709	-1.12008	-1.11988	-1.12095	-1.12087	-1.12263	-1.12259	-1.12258	-1.12354	-1.12509	-1.12507	-1.12543	-1.12488	-1.12575	-1.12622	-1.12675	-1.12773	-1.12783	-1.1273	-1.12799	-1.12856	-1.12874	-1.12883	-1.12985	-1.12944
2.897	-0.670029	-0.725342	-0.826754	-0.942202	-1.00627	-1.03252	-1.04168	-1.04441	-1.04721	-1.04722	-1.04691	-1.04649	-1.04539	-1.045	-1.04424	-1.04451	-1.04299	-1.04395	-1.04419	-1.04593	-1.04636	-1.04759	-1.04349	-1.04413	-1.04745	-1.05033	-1.0499	-1.05124	-1.05159	-1.0525	-1.05266	-1.05388	-1.05412	-1.05406	-1.05426	-1.05492	-1.0558	-1.05614	-1.05638	-1.05742	-1.05786	-1.05802	-1.05833	-1.05932	-1.05913	-1.0596	-1.06059	-1.06116	-1.06079
2.941	-0.717836	-0.752062	-0.851034	-0.951909	-1.00455	-1.02697	-1.03681	-1.04035	-1.04011	-1.04015	-1.03984	-1.04065	-1.03911	-1.0398	-1.03884	-1.03904	-1.03952	-1.04008	-1.03945	-1.04046	-1.04194	-1.04236	-1.03985	-1.04002	-1.04234	-1.04513	-1.04508	-1.04578	-1.04572	-1.04632	-1.0472	-1.04809	-1.0487	-1.04953	-1.04892	-1.05054	-1.0504	-1.05098	-1.05166	-1.05221	-1.052	-1.05169	-1.05234	-1.05336	-1.05342	-1.05397	-1.05368	-1.05406	-1.05493
2.943	-0.723603	-0.751923	-0.861229	-0.969503	-1.02835	-1.05352	-1.06407	-1.06713	-1.06916	-1.06918	-1.06967	-1.07123	-1.06903	-1.0694	-1.06808	-1.06913	-1.06786	-1.06914	-1.06884	-1.06974	-1.06937	-1.07089	-1.06895	-1.06885	-1.07178	-1.07419	-1.07448	-1.07557	-1.07521	-1.07612	-1.07702	-1.0778	-1.07783	-1.07806	-1.07824	-1.07954	-1.08001	-1.07956	-1.0803	-1.08123	-1.08088	-1.08103	-1.08142	-1.08259	-1.08227	-1.08219	-1.08266	-1.08306	-1.08253
2.99	-0.757301	-0.807184	-0.89468	-0.984348	-1.02842	-1.05133	-1.06058	-1.06573	-1.06556	-1.06627	-1.06583	-1.06608	-1.06462	-1.06519	-1.06466	-1.06469	-1.06438	-1.06437	-1.06493	-1.06618	-1.0665	-1.06806	-1.06493	-1.06498	-1.06701	-1.07067	-1.07042	-1.07203	-1.0723	-1.07318	-1.0735	-1.0737	-1.07458	-1.07564	-1.07647	-1.07694	-1.07731	-1.0793	-1.07929	-1.07911	-1.0793	-1.07964	-1.08043	-1.08121	-1.08116	-1.08185	-1.08206	-1.0828	-1.08335
2.991	-0.703261	-0.754603	-0.855079	-0.96709	-1.01772	-1.04422	-1.05104	-1.05677	-1.05671	-1.05721	-1.05703	-1.05701	-1.05565	-1.05585	-1.05566	-1.05617	-1.05555	-1.05771	-1.0561	-1.05724	-1.05827	-1.05998	-1.05597	-1.05587	-1.05859	-1.06104	-1.0612	-1.06329	-1.06231	-1.06344	-1.06419	-1.06502	-1.06524	-1.06549	-1.06608	-1.06678	-1.0679	-1.06838	-1.06758	-1.06808	-1.06876	-1.06955	-1.07015	-1.07084	-1.0708	-1.07113	-1.07085	-1.07145	-1.07139
2.993	-0.713265	-0.740113	-0.868426	-0.972352	-1.02634	-1.05037	-1.06356	-1.06678	-1.06817	-1.06851	-1.06926	-1.06872	-1.06758	-1.06762	-1.06678	-1.06604	-1.06562	-1.06793	-1.06631	-1.06791	-1.0685	-1.06871	-1.06613	-1.06535	-1.06775	-1.07022	-1.07042	-1.07252	-1.07221	-1.07219	-1.07278	-1.07445	-1.07475	-1.07474	-1.07396	-1.07554	-1.07614	-1.0766	-1.0776	-1.07827	-1.0782	-1.07867	-1.07932	-1.07934	-1.07922	-1.07958	-1.07997	-1.08034	-1.08071
2.994	-0.710836	-0.780643	-0.878049	-0.993051	-1.04547	-1.06815	-1.08075	-1.08606	-1.08686	-1.08965	-1.08848	-1.08863	-1.08699	-1.08797	-1.08606	-1.08665	-1.08663	-1.08696	-1.08667	-1.08805	-1.08792	-1.09001	-1.08606	-1.08609	-1.0892	-1.09244	-1.0923	-1.09256	-1.09244	-1.09323	-1.09368	-1.09461	-1.09452	-1.09539	-1.09636	-1.09601	-1.09619	-1.09696	-1.09713	-1.09822	-1.09931	-1.09997	-1.09965	-1.10014	-1.0998	-1.10005	-1.10038	-1.10051	-1.10039
3.039	-0.730831	-0.785625	-0.892499	-1.02885	-1.08053	-1.10675	-1.11738	-1.12137	-1.12355	-1.12591	-1.12378	-1.12321	-1.12276	-1.12315	-1.12259	-1.12169	-1.12251	-1.12268	-1.1232	-1.12372	-1.12453	-1.12602	-1.12181	-1.12236	-1.12544	-1.12865	-1.1283	-1.12885	-1.13067	-1.13122	-1.13103	-1.13277	-1.13295	-1.13251	-1.13228	-1.13371	-1.13377	-1.13464	-1.13556	-1.13551	-1.13536	-1.13604	-1.13646	-1.13823	-1.13762	-1.13719	-1.13709	-1.13676	-1.13634
3.041	-0.723476	-0.778668	-0.88878	-0.98855	-1.05045	-1.07847	-1.08646	-1.09117	-1.09353	-1.09609	-1.09279	-1.09327	-1.09137	-1.09161	-1.09062	-1.09195	-1.09201	-1.09246	-1.09348	-1.0937	-1.09351	-1.09513	-1.09314	-1.09306	-1.09507	-1.09868	-1.09775	-1.10062	-1.09893	-1.09938	-1.10087	-1.10149	-1.10152	-1.10161	-1.10242	-1.10331	-1.10299	-1.10409	-1.10528	-1.10525	-1.10593	-1.10711	-1.10694	-1.1071	-1.10767	-1.10782	-1.10717	-1.10782	-1.10795
3.043	-0.691348	-0.737871	-0.832135	-0.950699	-1.00757	-1.0342	-1.04617	-1.05098	-1.05146	-1.05348	-1.05148	-1.05182	-1.05229	-1.05219	-1.04948	-1.0511	-1.04878	-1.04984	-1.05023	-1.05189	-1.05106	-1.05334	-1.05039	-1.05058	-1.05271	-1.05523	-1.05527	-1.05619	-1.05688	-1.0578	-1.05822	-1.05863	-1.05891	-1.06026	-1.05956	-1.06	-1.06085	-1.06077	-1.06099	-1.06175	-1.062	-1.06245	-1.06324	-1.06412	-1.06386	-1.06381	-1.06378	-1.0641	-1.06431
3.137	-0.732713	-0.783658	-0.857869	-0.954334	-1.00302	-1.02245	-1.03397	-1.03882	-1.0392	-1.03961	-1.03861	-1.04019	-1.03851	-1.03899	-1.03931	-1.03987	-1.0385	-1.04026	-1.04042	-1.04246	-1.04229	-1.04249	-1.03991	-1.03933	-1.04349	-1.04541	-1.04642	-1.04751	-1.0476	-1.04815	-1.04899	-1.05043	-1.05066	-1.05131	-1.05225	-1.05287	-1.05266	-1.05316	-1.0535	-1.05443	-1.05523	-1.05595	-1.05637	-1.05618	-1.05595	-1.05662	-1.05756	-1.05789	-1.05764
3.184	-0.654781	-0.733047	-0.849824	-0.943821	-1.00373	-1.0295	-1.03733	-1.0415	-1.04253	-1.04256	-1.04126	-1.04184	-1.04113	-1.04017	-1.03915	-1.0405	-1.03969	-1.04085	-1.0404	-1.04179	-1.04062	-1.04211	-1.03978	-1.03977	-1.04187	-1.04433	-1.04407	-1.04499	-1.04669	-1.04736	-1.04713	-1.04749	-1.04819	-1.04969	-1.04955	-1.05039	-1.05062	-1.05104	-1.05137	-1.05165	-1.05211	-1.05238	-1.05211	-1.05254	-1.05232	-1.053	-1.0531	-1.05357	-1.05308
3.19	-0.738188	-0.774219	-0.857151	-0.957363	-1.01498	-1.03861	-1.04943	-1.05336	-1.05428	-1.05486	-1.05409	-1.05483	-1.05413	-1.053	-1.05244	-1.05368	-1.05287	-1.05428	-1.05324	-1.05593	-1.05606	-1.05726	-1.05492	-1.05473	-1.05703	-1.05993	-1.06	-1.06035	-1.06044	-1.06133	-1.06264	-1.06273	-1.06313	-1.06371	-1.0638	-1.06441	-1.06419	-1.06534	-1.06604	-1.06638	-1.06634	-1.0674	-1.06789	-1.06812	-1.06797	-1.06837	-1.06808	-1.06906	-1.06944
3.234	-0.709214	-0.757126	-0.847772	-0.953741	-1.00867	-1.0333	-1.0438	-1.04775	-1.04826	-1.04997	-1.04819	-1.04905	-1.04765	-1.04859	-1.04849	-1.04775	-1.04748	-1.04807	-1.04785	-1.04796	-1.04879	-1.05145	-1.04716	-1.0472	-1.04961	-1.05361	-1.0535	-1.05529	-1.05461	-1.05564	-1.0561	-1.05629	-1.05574	-1.05655	-1.05689	-1.05742	-1.05797	-1.05921	-1.05878	-1.05973	-1.06	-1.0604	-1.06129	-1.06217	-1.06235	-1.06253	-1.06224	-1.06232	-1.06255
3.236	-0.664086	-0.750089	-0.866924	-0.964168	-1.0253	-1.05447	-1.06588	-1.0687	-1.07029	-1.07293	-1.07177	-1.07213	-1.07157	-1.0708	-1.0699	-1.07112	-1.07007	-1.07078	-1.07066	-1.0716	-1.07181	-1.07319	-1.07056	-1.07033	-1.07234	-1.07515	-1.07534	-1.07707	-1.07698	-1.07816	-1.07927	-1.07925	-1.07961	-1.08084	-1.08047	-1.08067	-1.08097	-1.0824	-1.08204	-1.08246	-1.08348	-1.08429	-1.08508	-1.08536	-1.08471	-1.08493	-1.08485	-1.08516	-1.08536
3.28	-0.672269	-0.722837	-0.840651	-0.94584	-1.00294	-1.03248	-1.0439	-1.04788	-1.04875	-1.05007	-1.04973	-1.0476	-1.04817	-1.04713	-1.0454	-1.0466	-1.04509	-1.04486	-1.04574	-1.04786	-1.04735	-1.04814	-1.04466	-1.04486	-1.04766	-1.04997	-1.05006	-1.05182	-1.05126	-1.05281	-1.05319	-1.0541	-1.05489	-1.05489	-1.05483	-1.0556	-1.05608	-1.0567	-1.05638	-1.0567	-1.0571	-1.05751	-1.05852	-1.05937	-1.05936	-1.05917	-1.05965	-1.0606	-1.06053
3.282	-0.73558	-0.776228	-0.881831	-0.994338	-1.03807	-1.06953	-1.07683	-1.08296	-1.0824	-1.08572	-1.08542	-1.08466	-1.08475	-1.08344	-1.0851	-1.08466	-1.08466	-1.08526	-1.08593	-1.08677	-1.0856	-1.08893	-1.08643	-1.0882	-1.08931	-1.09207	-1.09098	-1.09154	-1.09238	-1.09244	-1.09269	-1.09312	-1.09381	-1.09392	-1.09477	-1.09567	-1.09545	-1.09618	-1.09614	-1.09682	-1.09704	-1.09726	-1.09751	-1.09815	-1.09876	-1.09874	-1.09863	-1.0986	-1.09901
3.282	-0.69967	-0.750019	-0.856611	-0.964344	-1.02211	-1.0475	-1.06069	-1.06437	-1.06803	-1.06871	-1.06938	-1.06958	-1.06763	-1.0667	-1.06603	-1.06801	-1.06679	-1.068	-1.06732	-1.06992	-1.06953	-1.07115	-1.06852	-1.06997	-1.07131	-1.0735	-1.07386	-1.07489	-1.07424	-1.07573	-1.07607	-1.07778	-1.07829	-1.07859	-1.07841	-1.07919	-1.07943	-1.08019	-1.08061	-1.0809	-1.08174	-1.08203	-1.08222	-1.08254	-1.08237	-1.08221	-1.08228	-1.08308	-1.08302
3.283	-0.71769	-0.730056	-0.840176	-0.945686	-1.00179	-1.03109	-1.03826	-1.0468	-1.04299	-1.0468	-1.04662	-1.04481	-1.04721	-1.0441	-1.04457	-1.04599	-1.04421	-1.04703	-1.04588	-1.04728	-1.04606	-1.04731	-1.04519	-1.04438	-1.04737	-1.05008	-1.05086	-1.05253	-1.05036	-1.05185	-1.05314	-1.05399	-1.05365	-1.05372	-1.05442	-1.05539	-1.05501	-1.05609	-1.05555	-1.05676	-1.05703	-1.05733	-1.05766	-1.0583	-1.05777	-1.05855	-1.05893	-1.0587	-1.05881
3.332	-0.708939	-0.760368	-0.874066	-0.994738	-1.0534	-1.07934	-1.0903	-1.09367	-1.09486	-1.09636	-1.09474	-1.09418	-1.09329	-1.09333	-1.09256	-1.09335	-1.09336	-1.0937	-1.09409	-1.09468	-1.0948	-1.09635	-1.09189	-1.09268	-1.09573	-1.09799	-1.09805	-1.09934	-1.09949	-1.10015	-1.10072	-1.10136	-1.10112	-1.1017	-1.10146	-1.10218	-1.10308	-1.10459	-1.10486	-1.10433	-1.10419	-1.10449	-1.10517	-1.10623	-1.1059	-1.10631	-1.10642	-1.10612	-1.10586
3.368	-0.700252	-0.723459	-0.849278	-0.943484	-0.99884	-1.02329	-1.03237	-1.03617	-1.03777	-1.03835	-1.03734	-1.039	-1.0372	-1.03664	-1.036	-1.03713	-1.03601	-1.03718	-1.03649	-1.0388	-1.03784	-1.03959	-1.03757	-1.03758	-1.03962	-1.04261	-1.04261	-1.04377	-1.04418	-1.04487	-1.04557	-1.04674	-1.04737	-1.04746	-1.0478	-1.04846	-1.04897	-1.04962	-1.04943	-1.05001	-1.05089	-1.05027	-1.04966	-1.05113	-1.05153	-1.05135	-1.05098	-1.05138	-1.05163
3.377	-0.732224	-0.781567	-0.90148	-1.01111	-1.06934	-1.09036	-1.10288	-1.10525	-1.10859	-1.10724	-1.10695	-1.10773	-1.10498	-1.10656	-1.10501	-1.10532	-1.10544	-1.10524	-1.10445	-1.10635	-1.10802	-1.10745	-1.10476	-1.10488	-1.10641	-1.11053	-1.11077	-1.11143	-1.11208	-1.11205	-1.11326	-1.11353	-1.11291	-1.11399	-1.11503	-1.11633	-1.11584	-1.11729	-1.11733	-1.11707	-1.11761	-1.11911	-1.11888	-1.11948	-1.1203	-1.12042	-1.11988	-1.12122	-1.12079
3.378	-0.76043	-0.809844	-0.914203	-1.01938	-1.08035	-1.10331	-1.11526	-1.11957	-1.12169	-1.12363	-1.11991	-1.1214	-1.12039	-1.12075	-1.12038	-1.12074	-1.11908	-1.12041	-1.11977	-1.12116	-1.12189	-1.12303	-1.12207	-1.12187	-1.12324	-1.12556	-1.12535	-1.1272	-1.12632	-1.12814	-1.12814	-1.12904	-1.12911	-1.12973	-1.13011	-1.13118	-1.13087	-1.13141	-1.13139	-1.13231	-1.13207	-1.1325	-1.13281	-1.1344	-1.13398	-1.13349	-1.13359	-1.13382	-1.13322
3.424	-0.710268	-0.773358	-0.866839	-0.978716	-1.04209	-1.06715	-1.07951	-1.082	-1.08577	-1.08605	-1.08433	-1.08609	-1.08566	-1.08414	-1.08434	-1.08383	-1.08411	-1.08479	-1.08425	-1.08624	-1.08442	-1.08694	-1.08456	-1.0844	-1.08709	-1.0895	-1.08962	-1.09144	-1.09227	-1.09269	-1.09221	-1.0941	-1.09409	-1.09509	-1.09468	-1.09558	-1.0958	-1.0964	-1.0971	-1.09743	-1.09745	-1.09811	-1.09788	-1.09894	-1.09893	-1.09906	-1.09961	-1.10002	-1.10011
3.425	-0.73581	-0.771726	-0.878445	-0.970473	-1.02775	-1.05332	-1.0637	-1.06883	-1.0689	-1.07069	-1.06923	-1.06949	-1.06822	-1.06733	-1.06694	-1.06676	-1.06748	-1.06852	-1.06804	-1.06988	-1.07033	-1.07131	-1.06771	-1.06816	-1.07097	-1.07411	-1.07439	-1.07568	-1.07545	-1.07678	-1.07728	-1.0792	-1.07905	-1.07955	-1.08001	-1.0802	-1.08052	-1.08213	-1.08218	-1.08377	-1.08339	-1.08413	-1.08459	-1.08601	-1.08591	-1.08494	-1.08522	-1.08657	-1.08637
3.429	-0.690771	-0.768056	-0.865251	-0.979901	-1.03367	-1.05427	-1.06666	-1.06694	-1.07029	-1.06987	-1.06991	-1.0698	-1.0674	-1.06858	-1.06571	-1.06891	-1.06812	-1.06723	-1.06745	-1.06948	-1.06944	-1.07049	-1.06741	-1.06743	-1.06841	-1.07255	-1.07287	-1.0738	-1.07442	-1.07538	-1.07617	-1.07658	-1.07623	-1.07633	-1.07723	-1.07845	-1.07784	-1.07903	-1.07958	-1.07914	-1.08005	-1.07999	-1.08055	-1.08185	-1.08183	-1.08136	-1.08164	-1.08259	-1.08245
3.473	-0.678565	-0.734626	-0.836661	-0.932113	-0.969879	-0.988532	-0.999698	-1.00265	-1.00562	-1.00632	-1.00426	-1.00334	-1.00338	-1.00342	-1.00171	-1.00154	-1.00045	-1.0025	-1.00159	-1.00389	-1.00442	-1.00493	-1.00145	-1.00231	-1.00427	-1.00774	-1.00706	-1.0085	-1.00949	-1.01012	-1.0095	-1.01067	-1.01034	-1.01233	-1.01263	-1.01275	-1.01331	-1.01418	-1.01502	-1.01572	-1.01574	-1.01485	-1.01587	-1.01748	-1.01651	-1.01684	-1.01759	-1.01855	-1.01789
3.477	-0.745567	-0.790531	-0.898045	-0.99399	-1.04756	-1.07585	-1.08574	-1.09055	-1.09165	-1.09323	-1.09223	-1.09268	-1.09173	-1.09205	-1.09189	-1.09255	-1.09128	-1.09311	-1.09225	-1.09442	-1.09504	-1.09559	-1.09544	-1.09623	-1.09679	-1.09862	-1.09911	-1.10116	-1.10005	-1.10048	-1.1008	-1.10163	-1.1017	-1.10257	-1.10263	-1.10338	-1.10437	-1.10515	-1.10541	-1.10624	-1.10611	-1.10612	-1.10706	-1.1076	-1.10701	-1.10751	-1.10752	-1.10748	-1.10744
3.477	-0.676869	-0.737407	-0.843003	-0.954836	-1.0228	-1.04741	-1.05834	-1.06412	-1.06555	-1.0686	-1.06584	-1.06751	-1.06615	-1.06672	-1.06544	-1.06512	-1.06536	-1.06655	-1.06632	-1.06768	-1.06771	-1.06918	-1.06573	-1.06658	-1.06981	-1.07282	-1.07297	-1.07366	-1.07363	-1.0749	-1.07531	-1.07631	-1.07717	-1.07748	-1.07742	-1.07841	-1.07866	-1.07868	-1.07928	-1.08021	-1.08007	-1.0807	-1.08182	-1.083	-1.0829	-1.0828	-1.08272	-1.08314	-1.08326
3.477	-0.722051	-0.761671	-0.864242	-0.979048	-1.04417	-1.0716	-1.08467	-1.09013	-1.09145	-1.09517	-1.09155	-1.09128	-1.09142	-1.0907	-1.08894	-1.08948	-1.08856	-1.08974	-1.08956	-1.09065	-1.0903	-1.09208	-1.08941	-1.08991	-1.09189	-1.09664	-1.09678	-1.09767	-1.09714	-1.09829	-1.09874	-1.09952	-1.09948	-1.10062	-1.09985	-1.10122	-1.10173	-1.10237	-1.10286	-1.10285	-1.10339	-1.10381	-1.10398	-1.10536	-1.10585	-1.10613	-1.10492	-1.10565	-1.10597
3.52	-0.690309	-0.739125	-0.844036	-0.940441	-0.99403	-1.01896	-1.03258	-1.0377	-1.03698	-1.03941	-1.03707	-1.0388	-1.03693	-1.03506	-1.03526	-1.03577	-1.03683	-1.03726	-1.03735	-1.03885	-1.03908	-1.04045	-1.03847	-1.03757	-1.04143	-1.04246	-1.04302	-1.04413	-1.04417	-1.04522	-1.04555	-1.04608	-1.04586	-1.04683	-1.04599	-1.04774	-1.04886	-1.04886	-1.04957	-1.05005	-1.04955	-1.04986	-1.05018	-1.05103	-1.05114	-1.05098	-1.05059	-1.05129	-1.05121
3.521	-0.675557	-0.734887	-0.859985	-0.962784	-1.02013	-1.04879	-1.05909	-1.06187	-1.06226	-1.06546	-1.06482	-1.06648	-1.06578	-1.06559	-1.06364	-1.06489	-1.06492	-1.06564	-1.06558	-1.06721	-1.06764	-1.0676	-1.06539	-1.06605	-1.0675	-1.07064	-1.07086	-1.07283	-1.07212	-1.07275	-1.0728	-1.07341	-1.07369	-1.07432	-1.07482	-1.07559	-1.07598	-1.07623	-1.07648	-1.0776	-1.0776	-1.07802	-1.07777	-1.07834	-1.07857	-1.07866	-1.07824	-1.07839	-1.07848
3.524	-0.707164	-0.751537	-0.862574	-0.976187	-1.03765	-1.06577	-1.07441	-1.07696	-1.07686	-1.07846	-1.07729	-1.07853	-1.0779	-1.076	-1.0758	-1.07442	-1.07482	-1.07565	-1.07581	-1.07687	-1.07683	-1.07763	-1.07459	-1.07524	-1.07658	-1.07922	-1.08072	-1.08193	-1.08173	-1.08355	-1.08362	-1.08261	-1.08373	-1.08419	-1.08421	-1.08505	-1.08475	-1.0854	-1.08627	-1.08719	-1.08685	-1.08702	-1.08808	-1.08864	-1.08841	-1.0887	-1.08875	-1.08909	-1.08866
3.526	-0.651865	-0.691918	-0.810909	-0.925603	-0.982488	-1.01322	-1.02459	-1.02991	-1.03013	-1.03152	-1.0309	-1.03003	-1.0301	-1.02981	-1.02884	-1.02812	-1.02832	-1.0294	-1.02732	-1.02882	-1.02864	-1.03007	-1.02566	-1.02677	-1.02926	-1.03228	-1.03338	-1.03356	-1.03282	-1.03295	-1.03424	-1.036	-1.03674	-1.03656	-1.03598	-1.03709	-1.03791	-1.0385	-1.0382	-1.03881	-1.03885	-1.03901	-1.04046	-1.04119	-1.04119	-1.04099	-1.04079	-1.04143	-1.04166
3.547	-0.707227	-0.754725	-0.895426	-1.0061	-1.06206	-1.08598	-1.09646	-1.10127	-1.1016	-1.10447	-1.10247	-1.1047	-1.10266	-1.10178	-1.10177	-1.10063	-1.10129	-1.10253	-1.10156	-1.10369	-1.10342	-1.1048	-1.10178	-1.10095	-1.10381	-1.10711	-1.10801	-1.10891	-1.10893	-1.10994	-1.11007	-1.11149	-1.11138	-1.11179	-1.11246	-1.11347	-1.11377	-1.11427	-1.11411	-1.11546	-1.11626	-1.1166	-1.11604	-1.11634	-1.11622	-1.11737	-1.11796	-1.1176	-1.11672
3.574	-0.722237	-0.782932	-0.900475	-1.01651	-1.07369	-1.10004	-1.11085	-1.11667	-1.11858	-1.12045	-1.11953	-1.12039	-1.11906	-1.11846	-1.11807	-1.11936	-1.11657	-1.11837	-1.11812	-1.11979	-1.11978	-1.12114	-1.11784	-1.1166	-1.12031	-1.12361	-1.12415	-1.12558	-1.12535	-1.12584	-1.12651	-1.12676	-1.12662	-1.12749	-1.12785	-1.12795	-1.12784	-1.12947	-1.13031	-1.13025	-1.13071	-1.13105	-1.13141	-1.13131	-1.13178	-1.13297	-1.13289	-1.13282	-1.13219
3.579	-0.696853	-0.765725	-0.876093	-0.980901	-1.03441	-1.0613	-1.073	-1.07782	-1.08028	-1.08234	-1.07958	-1.08103	-1.0807	-1.08065	-1.0797	-1.08119	-1.08076	-1.08072	-1.08287	-1.08354	-1.0836	-1.08556	-1.08186	-1.08299	-1.08581	-1.08808	-1.0885	-1.08926	-1.08801	-1.0904	-1.09063	-1.09243	-1.09244	-1.09228	-1.09309	-1.09446	-1.09415	-1.09495	-1.09489	-1.09611	-1.09602	-1.09683	-1.09808	-1.09812	-1.09802	-1.09877	-1.09876	-1.09885	-1.0989
3.619	-0.672665	-0.723866	-0.816433	-0.926134	-0.988366	-1.01472	-1.02321	-1.02686	-1.02655	-1.02602	-1.02912	-1.02822	-1.0277	-1.02706	-1.02685	-1.02726	-1.026	-1.0276	-1.02699	-1.02806	-1.02842	-1.03083	-1.02759	-1.02802	-1.03053	-1.03285	-1.0331	-1.03471	-1.03537	-1.03616	-1.03655	-1.03704	-1.03784	-1.03776	-1.03817	-1.03888	-1.03923	-1.03937	-1.03928	-1.04013	-1.04011	-1.04042	-1.04111	-1.04232	-1.04218	-1.04224	-1.04264	-1.04275	-1.0421
3.622	-0.698096	-0.754622	-0.884529	-0.983525	-1.05071	-1.07812	-1.08883	-1.09488	-1.09507	-1.09713	-1.09572	-1.09569	-1.09435	-1.09431	-1.09317	-1.09457	-1.0944	-1.09548	-1.09384	-1.09545	-1.09607	-1.09689	-1.09303	-1.09349	-1.09573	-1.09965	-1.09969	-1.10043	-1.09977	-1.10136	-1.10119	-1.10211	-1.10207	-1.10296	-1.10372	-1.1039	-1.10429	-1.10527	-1.10552	-1.10589	-1.10639	-1.10713	-1.10749	-1.10787	-1.10825	-1.10886	-1.10771	-1.10777	-1.10833
3.666	-0.66241	-0.72351	-0.833612	-0.940905	-1.00048	-1.02405	-1.03445	-1.03654	-1.03735	-1.04107	-1.03831	-1.03888	-1.03952	-1.039	-1.03831	-1.03826	-1.03765	-1.0377	-1.03842	-1.04044	-1.03948	-1.04046	-1.03967	-1.04043	-1.04112	-1.04429	-1.04359	-1.04449	-1.04434	-1.04593	-1.04527	-1.04588	-1.04599	-1.04624	-1.04643	-1.04774	-1.04789	-1.04856	-1.0486	-1.04919	-1.04979	-1.05094	-1.05063	-1.0515	-1.05195	-1.05178	-1.05178	-1.05208	-1.05183
3.67	-0.749889	-0.808692	-0.926384	-1.02864	-1.08554	-1.1057	-1.11752	-1.12088	-1.12133	-1.12235	-1.12029	-1.12239	-1.121	-1.12079	-1.11887	-1.11939	-1.11907	-1.11974	-1.11994	-1.12141	-1.12155	-1.1221	-1.11998	-1.11896	-1.12212	-1.12591	-1.12596	-1.12724	-1.12761	-1.12781	-1.12778	-1.12936	-1.12952	-1.13012	-1.12926	-1.13084	-1.13179	-1.1327	-1.13261	-1.13319	-1.1332	-1.13325	-1.13369	-1.13384	-1.13494	-1.13585	-1.1355	-1.13594	-1.13609
3.673	-0.633645	-0.711947	-0.811369	-0.931601	-0.991179	-1.01636	-1.02809	-1.03373	-1.03502	-1.0363	-1.03511	-1.03602	-1.03446	-1.03538	-1.03365	-1.03578	-1.0349	-1.0356	-1.03635	-1.03636	-1.03609	-1.03783	-1.03592	-1.03638	-1.03703	-1.04083	-1.04049	-1.04082	-1.04106	-1.04216	-1.04353	-1.04358	-1.0438	-1.0445	-1.04405	-1.04514	-1.04549	-1.04571	-1.04554	-1.0462	-1.04635	-1.04731	-1.04739	-1.04754	-1.04814	-1.04819	-1.04761	-1.04774	-1.0474
3.714	-0.700932	-0.73773	-0.849077	-0.958915	-1.0097	-1.03698	-1.04385	-1.05139	-1.04846	-1.05071	-1.04928	-1.05034	-1.051	-1.04823	-1.04668	-1.04964	-1.04765	-1.04999	-1.04824	-1.05165	-1.05086	-1.05135	-1.04868	-1.0479	-1.05134	-1.05376	-1.05334	-1.0555	-1.05356	-1.05562	-1.05559	-1.05514	-1.05709	-1.05691	-1.05701	-1.05793	-1.05843	-1.05898	-1.05916	-1.06018	-1.06054	-1.06022	-1.06034	-1.06031	-1.06079	-1.0613	-1.0618	-1.06264	-1.06255
3.716	-0.712468	-0.760248	-0.858694	-0.951548	-1.00445	-1.02482	-1.03305	-1.03521	-1.0369	-1.03815	-1.03719	-1.03728	-1.03551	-1.03615	-1.03422	-1.03544	-1.03432	-1.03507	-1.03541	-1.03678	-1.03776	-1.03865	-1.03522	-1.03547	-1.03786	-1.04189	-1.04174	-1.04223	-1.04271	-1.04383	-1.04415	-1.04446	-1.0456	-1.04584	-1.04585	-1.04678	-1.04706	-1.04772	-1.04777	-1.04861	-1.04914	-1.04951	-1.04988	-1.05054	-1.05054	-1.05076	-1.05051	-1.05052	-1.05017
3.765	-0.695244	-0.728908	-0.818188	-0.943906	-1.00147	-1.02869	-1.03857	-1.04206	-1.04479	-1.04437	-1.04314	-1.04221	-1.04314	-1.04304	-1.04138	-1.04279	-1.0416	-1.04172	-1.04235	-1.0447	-1.04357	-1.04428	-1.0422	-1.04269	-1.04456	-1.04777	-1.0475	-1.04805	-1.04825	-1.0495	-1.0498	-1.05007	-1.05048	-1.05056	-1.05057	-1.05222	-1.05257	-1.05261	-1.05307	-1.05325	-1.05341	-1.05464	-1.0543	-1.05466	-1.0545	-1.05493	-1.05475	-1.05503	-1.05454
3.766	-0.66874	-0.744126	-0.864884	-0.980331	-1.03284	-1.063	-1.07201	-1.07701	-1.07797	-1.07908	-1.07752	-1.07825	-1.07727	-1.07706	-1.0755	-1.07687	-1.07601	-1.07621	-1.07651	-1.07798	-1.07762	-1.07942	-1.07763	-1.07706	-1.07986	-1.08211	-1.08223	-1.08233	-1.08368	-1.08457	-1.08568	-1.08611	-1.08573	-1.08597	-1.08625	-1.08719	-1.08781	-1.08895	-1.08901	-1.08816	-1.08809	-1.08891	-1.09003	-1.09119	-1.09082	-1.09107	-1.09147	-1.09181	-1.09155
3.766	-0.767104	-0.826621	-0.905344	-1.0044	-1.0544	-1.07842	-1.08845	-1.0933	-1.09561	-1.09544	-1.09423	-1.09414	-1.09388	-1.09374	-1.0935	-1.09298	-1.09251	-1.09399	-1.09357	-1.09448	-1.0953	-1.09642	-1.09255	-1.09253	-1.09644	-1.09869	-1.09769	-1.09961	-1.09967	-1.1001	-1.10104	-1.10094	-1.1017	-1.10192	-1.10168	-1.10286	-1.10362	-1.10448	-1.10365	-1.10437	-1.10432	-1.10468	-1.10522	-1.10544	-1.10583	-1.10519	-1.10513	-1.10586	-1.10596
3.769	-0.674361	-0.730621	-0.829164	-0.941286	-0.99668	-1.0245	-1.03273	-1.03643	-1.03901	-1.04061	-1.03992	-1.03789	-1.0394	-1.03996	-1.03756	-1.0383	-1.03703	-1.0375	-1.03846	-1.03956	-1.03975	-1.04039	-1.03884	-1.0399	-1.04115	-1.04335	-1.04271	-1.04404	-1.04418	-1.04513	-1.04452	-1.04566	-1.04601	-1.04616	-1.04623	-1.0476	-1.04707	-1.04733	-1.04824	-1.04851	-1.04853	-1.04868	-1.04911	-1.04942	-1.04932	-1.04965	-1.04947	-1.04962	-1.04959
3.812	-0.713588	-0.763579	-0.88132	-0.978973	-1.03519	-1.06419	-1.07497	-1.0787	-1.08138	-1.08252	-1.08257	-1.08245	-1.08089	-1.08134	-1.08121	-1.08236	-1.08257	-1.08249	-1.08257	-1.08442	-1.08426	-1.08602	-1.08229	-1.08269	-1.08623	-1.08762	-1.08874	-1.09042	-1.09079	-1.09131	-1.09225	-1.09265	-1.09333	-1.09317	-1.09275	-1.09443	-1.09497	-1.09579	-1.09613	-1.09635	-1.09668	-1.09779	-1.09757	-1.0977	-1.0971	-1.09768	-1.09799	-1.09851	-1.09847
3.863	-0.691051	-0.759077	-0.852036	-0.974756	-1.03056	-1.05809	-1.06847	-1.07349	-1.07388	-1.0759	-1.07563	-1.07416	-1.07433	-1.07398	-1.0731	-1.07398	-1.07245	-1.07357	-1.07299	-1.07405	-1.07354	-1.07449	-1.07182	-1.07121	-1.07433	-1.07754	-1.07833	-1.07961	-1.07861	-1.07943	-1.07998	-1.0807	-1.08109	-1.0809	-1.0799	-1.08187	-1.08206	-1.08211	-1.0831	-1.08411	-1.084	-1.08398	-1.08461	-1.08528	-1.08481	-1.08461	-1.08437	-1.0845	-1.08369
3.912	-0.755882	-0.782971	-0.845183	-0.926797	-0.977361	-0.996695	-1.00299	-1.00651	-1.00707	-1.00829	-1.0061	-1.00597	-1.00572	-1.00577	-1.00411	-1.00476	-1.004	-1.00562	-1.00612	-1.00712	-1.00787	-1.00914	-1.00547	-1.00609	-1.00819	-1.01224	-1.01184	-1.01327	-1.01369	-1.01411	-1.01398	-1.01544	-1.01618	-1.01663	-1.01645	-1.01742	-1.01737	-1.01798	-1.01921	-1.0199	-1.01996	-1.02096	-1.02163	-1.02225	-1.02196	-1.02093	-1.02108	-1.022	-1.02248
3.913	-0.703302	-0.775363	-0.879287	-0.980886	-1.03947	-1.0604	-1.07202	-1.07335	-1.0769	-1.07763	-1.07565	-1.07656	-1.07318	-1.07294	-1.07185	-1.07201	-1.07166	-1.07177	-1.07217	-1.07333	-1.07362	-1.07498	-1.07284	-1.07186	-1.07537	-1.07808	-1.0777	-1.07884	-1.07939	-1.07944	-1.08055	-1.08126	-1.08229	-1.08258	-1.0818	-1.08365	-1.08362	-1.08443	-1.08421	-1.08373	-1.08466	-1.08608	-1.08654	-1.08613	-1.08612	-1.08653	-1.08723	-1.08765	-1.08706
3.956	-0.734105	-0.764123	-0.868375	-0.977055	-1.02954	-1.04974	-1.05875	-1.0647	-1.06368	-1.06573	-1.06554	-1.06717	-1.06595	-1.06541	-1.0645	-1.06515	-1.06397	-1.06541	-1.06545	-1.06579	-1.06579	-1.0673	-1.06498	-1.06536	-1.06825	-1.07133	-1.0712	-1.07188	-1.0722	-1.07368	-1.07352	-1.0744	-1.07423	-1.07507	-1.07499	-1.07606	-1.07638	-1.07627	-1.07714	-1.07811	-1.07806	-1.07864	-1.07917	-1.08021	-1.08	-1.08009	-1.08059	-1.08113	-1.08014
3.959	-0.768006	-0.789133	-0.892469	-1.00209	-1.05819	-1.08613	-1.09669	-1.1008	-1.10115	-1.10212	-1.10283	-1.10189	-1.10165	-1.10161	-1.10125	-1.10124	-1.09979	-1.10173	-1.10062	-1.10258	-1.10317	-1.10356	-1.10024	-1.10105	-1.10373	-1.10708	-1.10694	-1.10787	-1.10737	-1.10869	-1.11076	-1.1107	-1.11118	-1.11138	-1.11196	-1.11286	-1.11344	-1.11429	-1.11362	-1.11352	-1.11432	-1.11451	-1.1156	-1.11626	-1.11556	-1.11597	-1.1166	-1.11645	-1.11589
3.961	-0.716676	-0.771431	-0.897375	-0.998642	-1.05477	-1.08175	-1.09086	-1.09647	-1.09742	-1.09839	-1.09799	-1.09771	-1.09633	-1.09691	-1.09768	-1.09761	-1.09654	-1.09753	-1.09857	-1.10041	-1.09983	-1.10145	-1.09775	-1.09865	-1.10143	-1.10465	-1.10511	-1.10526	-1.10589	-1.10654	-1.1066	-1.10794	-1.10801	-1.10942	-1.10826	-1.10862	-1.10986	-1.11022	-1.11094	-1.11071	-1.11146	-1.11265	-1.11303	-1.11357	-1.11284	-1.11351	-1.11355	-1.11369	-1.11379
3.984	-0.61312	-0.689591	-0.810049	-0.919711	-0.973312	-0.999815	-1.01254	-1.01579	-1.02049	-1.02205	-1.01948	-1.02229	-1.01867	-1.0191	-1.01932	-1.02024	-1.01905	-1.01862	-1.02069	-1.02197	-1.02178	-1.02396	-1.01993	-1.02028	-1.02222	-1.02528	-1.02531	-1.02564	-1.02697	-1.02796	-1.02774	-1.02747	-1.02765	-1.02881	-1.02879	-1.02992	-1.03002	-1.02966	-1.03063	-1.03071	-1.03138	-1.03259	-1.03227	-1.03285	-1.03225	-1.03264	-1.0326	-1.03337	-1.03337
4.005	-0.734053	-0.77657	-0.862756	-0.968589	-1.02172	-1.0465	-1.05777	-1.06281	-1.06223	-1.06602	-1.064	-1.06453	-1.06342	-1.06316	-1.06341	-1.06355	-1.06426	-1.06355	-1.06366	-1.06549	-1.06553	-1.06635	-1.0634	-1.06351	-1.06538	-1.06878	-1.06893	-1.06991	-1.06972	-1.07061	-1.07163	-1.07309	-1.07288	-1.07337	-1.0733	-1.07452	-1.07426	-1.07563	-1.07565	-1.07587	-1.07605	-1.07703	-1.07709	-1.07712	-1.07732	-1.07846	-1.0782	-1.07821	-1.07761
4.103	-0.711495	-0.739892	-0.843923	-0.959931	-1.02332	-1.05002	-1.06027	-1.06534	-1.06464	-1.06742	-1.06559	-1.06655	-1.06567	-1.06557	-1.06459	-1.06405	-1.06416	-1.06433	-1.06439	-1.06568	-1.06559	-1.06621	-1.06377	-1.06348	-1.06631	-1.06976	-1.07027	-1.07013	-1.06932	-1.07042	-1.07139	-1.07177	-1.07281	-1.07182	-1.07281	-1.07388	-1.07407	-1.07446	-1.07486	-1.07535	-1.07547	-1.07561	-1.07644	-1.07685	-1.07646	-1.07711	-1.07756	-1.07708	-1.07678
4.105	-0.704588	-0.756354	-0.84793	-0.93889	-0.986969	-1.00975	-1.01937	-1.02505	-1.02387	-1.02665	-1.0241	-1.0242	-1.02418	-1.02435	-1.02299	-1.02346	-1.02371	-1.02396	-1.0247	-1.02565	-1.02493	-1.02644	-1.02318	-1.02287	-1.02645	-1.02974	-1.02877	-1.03066	-1.03089	-1.03177	-1.03192	-1.03316	-1.03263	-1.03324	-1.0341	-1.03501	-1.03509	-1.03585	-1.03582	-1.03679	-1.0359	-1.03622	-1.03704	-1.0387	-1.03805	-1.0383	-1.03786	-1.03808	-1.0388
4.153	-0.711088	-0.76743	-0.892841	-1.01365	-1.07376	-1.10502	-1.11334	-1.11673	-1.11833	-1.12062	-1.11892	-1.11983	-1.11765	-1.11634	-1.11555	-1.11544	-1.11502	-1.1154	-1.11484	-1.11665	-1.11798	-1.11794	-1.11409	-1.11432	-1.11801	-1.12075	-1.12092	-1.12127	-1.12257	-1.12415	-1.12375	-1.12463	-1.1244	-1.12539	-1.12545	-1.12671	-1.1265	-1.12688	-1.12753	-1.12841	-1.12822	-1.12911	-1.12925	-1.13007	-1.13047	-1.13116	-1.13058	-1.13114	-1.13188
4.162	-0.703838	-0.744924	-0.85089	-0.957415	-1.01382	-1.038	-1.04821	-1.05287	-1.05282	-1.05345	-1.05176	-1.05344	-1.05211	-1.05203	-1.05161	-1.05271	-1.05233	-1.05219	-1.05233	-1.05304	-1.05378	-1.05518	-1.05209	-1.05399	-1.05555	-1.05842	-1.05837	-1.05928	-1.06045	-1.06134	-1.06103	-1.06233	-1.06285	-1.06409	-1.06442	-1.06554	-1.06601	-1.06629	-1.06655	-1.06747	-1.06796	-1.06816	-1.06833	-1.06802	-1.06813	-1.06804	-1.06906	-1.06926	-1.06809
4.197	-0.690055	-0.740998	-0.79111	-0.844628	-0.87393	-0.889835	-0.895192	-0.896306	-0.897574	-0.898757	-0.897843	-0.898839	-0.898025	-0.898438	-0.896157	-0.896945	-0.896163	-0.89628	-0.89716	-0.898062	-0.89841	-0.900667	-0.897494	-0.898541	-0.899999	-0.902454	-0.903041	-0.904014	-0.904237	-0.905265	-0.90581	-0.907264	-0.907196	-0.907661	-0.907747	-0.908178	-0.908887	-0.909654	-0.909673	-0.910666	-0.91004	-0.911309	-0.912142	-0.912277	-0.912363	-0.913046	-0.912908	-0.913795	-0.913823
4.201	-0.768489	-0.807582	-0.897829	-0.993333	-1.05029	-1.07593	-1.08613	-1.09144	-1.09107	-1.09367	-1.0917	-1.0916	-1.0901	-1.09014	-1.08948	-1.08926	-1.08929	-1.09013	-1.08892	-1.09111	-1.09049	-1.09183	-1.08945	-1.08892	-1.09196	-1.09548	-1.09462	-1.09642	-1.0962	-1.09756	-1.09787	-1.09847	-1.09965	-1.10013	-1.09944	-1.10061	-1.10042	-1.10088	-1.1009	-1.1011	-1.10225	-1.10226	-1.10244	-1.10303	-1.10339	-1.10344	-1.10323	-1.10437	-1.10465
4.254	-0.673572	-0.72785	-0.837334	-0.959343	-1.02323	-1.04816	-1.05831	-1.06366	-1.06522	-1.06684	-1.06564	-1.06398	-1.06368	-1.06451	-1.0619	-1.06086	-1.06104	-1.0626	-1.06181	-1.06323	-1.06289	-1.06407	-1.06145	-1.06098	-1.06363	-1.06776	-1.06725	-1.06795	-1.06879	-1.06938	-1.0703	-1.07125	-1.07093	-1.07149	-1.07059	-1.07157	-1.0723	-1.073	-1.07311	-1.07369	-1.07324	-1.07367	-1.0741	-1.07461	-1.07483	-1.07531	-1.07515	-1.07591	-1.07564
4.266	-0.664496	-0.688367	-0.812934	-0.900744	-0.968584	-0.993649	-1.00469	-1.00857	-1.00873	-1.00964	-1.00908	-1.00856	-1.0092	-1.00919	-1.00636	-1.00817	-1.00883	-1.0105	-1.00823	-1.01123	-1.01122	-1.01123	-1.00894	-1.00881	-1.01146	-1.01455	-1.01466	-1.0154	-1.01609	-1.01712	-1.01704	-1.01814	-1.01829	-1.01865	-1.01906	-1.02021	-1.02034	-1.02069	-1.02058	-1.02136	-1.02208	-1.02187	-1.02153	-1.02191	-1.02216	-1.02198	-1.02189	-1.02249	-1.02206
4.295	-0.749867	-0.814616	-0.918879	-1.00719	-1.06235	-1.08812	-1.09762	-1.10277	-1.10312	-1.10562	-1.10372	-1.10562	-1.10373	-1.10475	-1.10351	-1.10381	-1.10346	-1.10274	-1.10249	-1.10533	-1.10628	-1.10642	-1.10345	-1.10395	-1.10591	-1.10893	-1.10966	-1.11135	-1.11092	-1.11271	-1.11232	-1.11245	-1.11269	-1.11338	-1.1131	-1.11452	-1.11394	-1.11529	-1.11549	-1.11587	-1.11612	-1.11681	-1.11708	-1.11807	-1.11798	-1.11791	-1.11833	-1.11869	-1.11877
4.389	-0.705675	-0.725821	-0.841858	-0.941529	-0.995652	-1.01934	-1.0263	-1.03045	-1.03224	-1.0328	-1.03218	-1.03256	-1.03191	-1.0312	-1.02951	-1.03249	-1.0318	-1.03237	-1.03347	-1.03359	-1.03354	-1.03454	-1.03209	-1.03289	-1.03496	-1.03797	-1.03775	-1.03907	-1.03875	-1.03933	-1.04021	-1.04092	-1.04242	-1.04238	-1.04232	-1.0427	-1.04305	-1.04393	-1.04366	-1.04396	-1.04413	-1.04448	-1.04462	-1.04538	-1.04529	-1.04589	-1.0461	-1.04639	-1.04656
4.395	-0.698497	-0.75437	-0.879564	-0.968072	-1.02474	-1.04331	-1.05432	-1.05951	-1.0589	-1.06223	-1.06077	-1.06128	-1.06047	-1.05987	-1.05996	-1.05995	-1.05905	-1.06148	-1.06148	-1.06207	-1.06207	-1.06349	-1.06078	-1.0608	-1.06308	-1.06679	-1.0664	-1.06701	-1.06652	-1.0677	-1.06794	-1.06981	-1.07045	-1.07033	-1.07101	-1.07228	-1.07213	-1.07232	-1.07303	-1.07292	-1.0736	-1.07439	-1.07554	-1.07567	-1.07517	-1.07563	-1.07493	-1.07501	-1.07516
4.397	-0.767851	-0.794571	-0.892091	-0.996739	-1.05114	-1.07568	-1.08506	-1.08791	-1.08945	-1.09017	-1.09064	-1.09099	-1.08986	-1.08959	-1.08926	-1.08984	-1.08918	-1.09061	-1.08996	-1.09217	-1.09252	-1.09431	-1.08855	-1.08927	-1.09208	-1.09516	-1.09575	-1.09635	-1.09678	-1.09765	-1.09824	-1.09903	-1.09953	-1.10015	-1.1	-1.10144	-1.10141	-1.10217	-1.10157	-1.10248	-1.10258	-1.10319	-1.10327	-1.10395	-1.10402	-1.10435	-1.10439	-1.10452	-1.10461
4.419	-0.707529	-0.74916	-0.867911	-0.965819	-1.02091	-1.04748	-1.05971	-1.0632	-1.0628	-1.06548	-1.0629	-1.06532	-1.0642	-1.06446	-1.06357	-1.06435	-1.06367	-1.06464	-1.06625	-1.0664	-1.06628	-1.06725	-1.06645	-1.0671	-1.06836	-1.07031	-1.06925	-1.07055	-1.07028	-1.07108	-1.07113	-1.07189	-1.07262	-1.07276	-1.07372	-1.07391	-1.07465	-1.07524	-1.07605	-1.07647	-1.07667	-1.07678	-1.07682	-1.07804	-1.07795	-1.07793	-1.07816	-1.07868	-1.07752
4.585	-0.695493	-0.762604	-0.872703	-0.975208	-1.03396	-1.05914	-1.07065	-1.07804	-1.07793	-1.08095	-1.07925	-1.07882	-1.07915	-1.07812	-1.07656	-1.07577	-1.07604	-1.07675	-1.07744	-1.07933	-1.07885	-1.08005	-1.07698	-1.07695	-1.07895	-1.08228	-1.08273	-1.0837	-1.08419	-1.0847	-1.08495	-1.08595	-1.08623	-1.08732	-1.08692	-1.0878	-1.08792	-1.08926	-1.08985	-1.09008	-1.0905	-1.08996	-1.09049	-1.0919	-1.09221	-1.09231	-1.09188	-1.09208	-1.09147
4.637	-0.706642	-0.748242	-0.867745	-0.972443	-1.04461	-1.07173	-1.0802	-1.08487	-1.08617	-1.08704	-1.08582	-1.08571	-1.08482	-1.0843	-1.08343	-1.08432	-1.0823	-1.08375	-1.08401	-1.08533	-1.08585	-1.08745	-1.08265	-1.08332	-1.08656	-1.08991	-1.08943	-1.09059	-1.08908	-1.0913	-1.09235	-1.0932	-1.09371	-1.09438	-1.09344	-1.09442	-1.09428	-1.09476	-1.09536	-1.09668	-1.09699	-1.09678	-1.09705	-1.09801	-1.09782	-1.09743	-1.09733	-1.09757	-1.09777
4.736	-0.708032	-0.770603	-0.85833	-0.959085	-1.01276	-1.03551	-1.04592	-1.05045	-1.05091	-1.0541	-1.05168	-1.05216	-1.05182	-1.05189	-1.05111	-1.05194	-1.05157	-1.05126	-1.05134	-1.05384	-1.05329	-1.05333	-1.05169	-1.05249	-1.05399	-1.05848	-1.05769	-1.05893	-1.05861	-1.05946	-1.06047	-1.0605	-1.06119	-1.06156	-1.06145	-1.06192	-1.06226	-1.06264	-1.06396	-1.06448	-1.06489	-1.0651	-1.06536	-1.06615	-1.06595	-1.06632	-1.06583	-1.0666	-1.06668
4.778	-0.732028	-0.764261	-0.88787	-0.964995	-1.01782	-1.04215	-1.0517	-1.05457	-1.05473	-1.05765	-1.05581	-1.05715	-1.05531	-1.05468	-1.05529	-1.0547	-1.05479	-1.05513	-1.05384	-1.05749	-1.05609	-1.05779	-1.05551	-1.05646	-1.05779	-1.06005	-1.06049	-1.06133	-1.06145	-1.06285	-1.06299	-1.06351	-1.06409	-1.06478	-1.06502	-1.06612	-1.06668	-1.0668	-1.06672	-1.06693	-1.06721	-1.06751	-1.06791	-1.0689	-1.06866	-1.0685	-1.06885	-1.06866	-1.06798
4.811	-0.653323	-0.717819	-0.811927	-0.920327	-0.988422	-1.01244	-1.02326	-1.02632	-1.02859	-1.02791	-1.0287	-1.02965	-1.0292	-1.03115	-1.02796	-1.02913	-1.02899	-1.03052	-1.03077	-1.03177	-1.03221	-1.03244	-1.03102	-1.03027	-1.0341	-1.03675	-1.03699	-1.03896	-1.03892	-1.04017	-1.04002	-1.04147	-1.04133	-1.04153	-1.04174	-1.0438	-1.04395	-1.04381	-1.04477	-1.0457	-1.04559	-1.04549	-1.0462	-1.04675	-1.04668	-1.04652	-1.04569	-1.04613	-1.04552
4.83	-0.737321	-0.788271	-0.880231	-0.972158	-1.03496	-1.05946	-1.07032	-1.0735	-1.07656	-1.07778	-1.07647	-1.07688	-1.07504	-1.07463	-1.07487	-1.07391	-1.07247	-1.0738	-1.07349	-1.07534	-1.0762	-1.0767	-1.07278	-1.07321	-1.07668	-1.08	-1.08006	-1.0816	-1.08146	-1.08267	-1.08251	-1.08291	-1.08332	-1.08434	-1.08419	-1.08508	-1.08575	-1.08626	-1.08689	-1.08703	-1.08674	-1.08783	-1.08877	-1.08925	-1.0885	-1.0882	-1.08846	-1.08861	-1.08797
5.073	-0.736169	-0.776905	-0.880119	-0.982592	-1.04091	-1.06349	-1.07176	-1.07709	-1.07802	-1.08206	-1.07881	-1.07926	-1.07923	-1.07779	-1.07708	-1.07805	-1.07658	-1.07701	-1.07825	-1.07991	-1.07947	-1.08108	-1.07847	-1.0798	-1.08101	-1.08369	-1.08455	-1.08574	-1.08458	-1.08606	-1.08713	-1.08824	-1.0877	-1.08727	-1.0884	-1.08972	-1.08979	-1.08947	-1.09006	-1.09065	-1.09038	-1.09172	-1.09136	-1.09194	-1.09253	-1.09259	-1.09258	-1.0934	-1.09388
5.262	-0.73475	-0.784382	-0.893802	-0.996849	-1.05258	-1.07944	-1.09067	-1.09656	-1.09696	-1.09716	-1.09504	-1.09674	-1.09705	-1.09641	-1.09589	-1.09661	-1.09541	-1.0971	-1.09542	-1.09923	-1.0985	-1.09936	-1.09646	-1.09536	-1.0991	-1.10172	-1.10236	-1.10409	-1.10391	-1.10481	-1.10497	-1.10575	-1.10603	-1.10647	-1.10714	-1.10894	-1.10821	-1.10845	-1.10914	-1.10957	-1.11053	-1.1114	-1.11063	-1.11195	-1.11245	-1.11236	-1.11166	-1.11243	-1.11263
5.306	-0.727081	-0.769225	-0.872937	-0.973634	-1.0268	-1.05453	-1.06536	-1.06968	-1.06929	-1.07216	-1.07159	-1.07045	-1.07001	-1.07039	-1.06905	-1.06902	-1.06966	-1.0695	-1.07065	-1.07214	-1.07146	-1.07285	-1.0712	-1.07288	-1.07469	-1.07594	-1.07505	-1.07716	-1.07757	-1.07846	-1.07872	-1.07929	-1.07912	-1.08022	-1.0797	-1.08045	-1.08089	-1.08143	-1.0822	-1.08276	-1.08185	-1.08207	-1.08275	-1.08385	-1.08407	-1.08374	-1.08338	-1.0841	-1.08427
5.357	-0.751225	-0.796134	-0.89848	-0.999734	-1.06601	-1.09136	-1.10052	-1.10438	-1.10453	-1.10663	-1.10612	-1.10511	-1.10464	-1.10392	-1.10307	-1.10348	-1.10291	-1.1026	-1.10358	-1.10553	-1.10517	-1.10621	-1.10222	-1.10283	-1.10649	-1.10969	-1.10878	-1.11043	-1.11092	-1.11209	-1.11225	-1.11319	-1.11343	-1.11381	-1.11463	-1.11506	-1.11601	-1.11626	-1.11627	-1.11677	-1.11671	-1.1175	-1.11836	-1.11842	-1.11818	-1.11843	-1.11865	-1.11925	-1.11913
5.456	-0.719982	-0.757788	-0.85068	-0.940715	-0.984589	-1.00455	-1.01431	-1.01723	-1.01665	-1.01707	-1.01683	-1.01651	-1.01641	-1.01689	-1.0163	-1.01633	-1.01639	-1.01614	-1.01601	-1.01816	-1.01787	-1.01941	-1.01553	-1.01665	-1.01851	-1.0217	-1.0213	-1.02317	-1.02328	-1.02393	-1.02467	-1.0252	-1.02565	-1.02602	-1.02628	-1.02788	-1.02751	-1.02841	-1.0291	-1.02884	-1.02929	-1.02979	-1.03032	-1.03177	-1.03121	-1.03118	-1.03132	-1.03231	-1.03229
5.549	-0.750495	-0.799859	-0.914172	-1.02619	-1.0821	-1.1089	-1.11797	-1.12283	-1.12368	-1.12605	-1.12434	-1.12404	-1.12365	-1.12298	-1.12236	-1.12359	-1.12232	-1.12171	-1.12097	-1.12387	-1.12387	-1.12508	-1.12238	-1.1216	-1.12459	-1.12678	-1.12719	-1.12899	-1.12852	-1.12968	-1.12993	-1.1308	-1.13094	-1.13091	-1.13117	-1.13254	-1.1326	-1.1338	-1.1342	-1.13449	-1.13475	-1.1355	-1.13521	-1.13572	-1.13583	-1.13634	-1.13655	-1.13695	-1.13702
[truncated: 175 more columns]

## Sheet: TSS-TA
TSS/TA	935.61	939.06	942.52	945.98	949.43	952.89	956.35	959.81	963.27	966.73	970.19	973.65	977.11	980.58	984.04	987.51	990.97	994.43	997.9	1001.37	1004.83	1008.3	1011.77	1015.24	1018.71	1022.18	1025.65	1029.12	1032.59	1036.06	1039.53	1043	1046.48	1049.95	1053.43	1056.9	1060.38	1063.85	1067.33	1070.81	1074.29	1077.76	1081.24	1084.72	1088.2	1091.68	1095.17	1098.65	1102.13
11.6448	-0.670879	-0.739262	-0.834329	-0.94212	-1.00928	-1.03019	-1.04277	-1.04407	-1.04816	-1.04867	-1.04761	-1.04804	-1.04861	-1.0473	-1.04628	-1.04748	-1.04645	-1.04745	-1.04718	-1.04959	-1.04931	-1.05029	-1.0478	-1.04845	-1.04985	-1.05293	-1.05343	-1.05455	-1.05468	-1.05573	-1.05625	-1.05669	-1.05689	-1.05668	-1.0576	-1.05887	-1.05872	-1.0589	-1.05936	-1.05962	-1.06063	-1.06047	-1.06066	-1.06098	-1.0612	-1.06114	-1.06089	-1.06124	-1.06084
12.0557	-0.653323	-0.717819	-0.811927	-0.920327	-0.988423	-1.01244	-1.02326	-1.02632	-1.02859	-1.02791	-1.0287	-1.02965	-1.0292	-1.03115	-1.02796	-1.02913	-1.02899	-1.03052	-1.03077	-1.03177	-1.03221	-1.03244	-1.03102	-1.03027	-1.0341	-1.03675	-1.03699	-1.03896	-1.03892	-1.04017	-1.04002	-1.04147	-1.04133	-1.04153	-1.04174	-1.0438	-1.04395	-1.04381	-1.04477	-1.0457	-1.04559	-1.04549	-1.0462	-1.04675	-1.04668	-1.04652	-1.04569	-1.04613	-1.04552
14.3121	-0.751225	-0.796134	-0.89848	-0.999734	-1.06601	-1.09136	-1.10052	-1.10438	-1.10453	-1.10663	-1.10612	-1.10511	-1.10464	-1.10392	-1.10307	-1.10348	-1.10291	-1.1026	-1.10358	-1.10553	-1.10517	-1.10621	-1.10222	-1.10283	-1.10649	-1.10969	-1.10878	-1.11043	-1.11092	-1.11209	-1.11225	-1.11319	-1.11343	-1.11381	-1.11463	-1.11506	-1.11601	-1.11626	-1.11627	-1.11677	-1.11671	-1.1175	-1.11836	-1.11842	-1.11818	-1.11843	-1.11865	-1.11925	-1.11913
14.3369	-0.703838	-0.744924	-0.85089	-0.957415	-1.01382	-1.038	-1.04821	-1.05287	-1.05281	-1.05345	-1.05176	-1.05344	-1.05211	-1.05203	-1.05161	-1.05271	-1.05233	-1.05219	-1.05233	-1.05304	-1.05378	-1.05518	-1.05209	-1.05399	-1.05555	-1.05842	-1.05837	-1.05928	-1.06045	-1.06134	-1.06103	-1.06233	-1.06285	-1.06409	-1.06442	-1.06554	-1.06601	-1.06629	-1.06655	-1.06747	-1.06796	-1.06816	-1.06833	-1.06802	-1.06813	-1.06804	-1.06906	-1.06926	-1.06809
14.417	-0.750495	-0.799859	-0.914172	-1.02619	-1.0821	-1.1089	-1.11797	-1.12283	-1.12368	-1.12605	-1.12434	-1.12404	-1.12365	-1.12298	-1.12236	-1.12359	-1.12232	-1.12171	-1.12097	-1.12387	-1.12387	-1.12508	-1.12238	-1.1216	-1.12459	-1.12678	-1.12719	-1.12899	-1.12852	-1.12968	-1.12993	-1.1308	-1.13094	-1.13091	-1.13117	-1.13254	-1.1326	-1.1338	-1.1342	-1.13449	-1.13475	-1.1355	-1.13521	-1.13572	-1.13583	-1.13634	-1.13655	-1.13695	-1.13702
14.4432	-0.73475	-0.784382	-0.893802	-0.996849	-1.05258	-1.07944	-1.09067	-1.09656	-1.09696	-1.09716	-1.09504	-1.09674	-1.09705	-1.09641	-1.09589	-1.09661	-1.09541	-1.0971	-1.09542	-1.09923	-1.0985	-1.09936	-1.09646	-1.09536	-1.0991	-1.10172	-1.10236	-1.10409	-1.10391	-1.10481	-1.10497	-1.10575	-1.10603	-1.10647	-1.10714	-1.10894	-1.10821	-1.10845	-1.10914	-1.10957	-1.11053	-1.1114	-1.11063	-1.11195	-1.11245	-1.11236	-1.11166	-1.11243	-1.11263
14.54	-0.719982	-0.757788	-0.85068	-0.940715	-0.984589	-1.00455	-1.01431	-1.01723	-1.01665	-1.01707	-1.01683	-1.01651	-1.01641	-1.01689	-1.0163	-1.01633	-1.01639	-1.01614	-1.01601	-1.01816	-1.01787	-1.01941	-1.01553	-1.01664	-1.01851	-1.0217	-1.0213	-1.02318	-1.02328	-1.02393	-1.02467	-1.0252	-1.02565	-1.02602	-1.02628	-1.02788	-1.02751	-1.02841	-1.0291	-1.02884	-1.02929	-1.02979	-1.03032	-1.03177	-1.03121	-1.03118	-1.03132	-1.03231	-1.03229
14.925	-0.664496	-0.688367	-0.812934	-0.900743	-0.968584	-0.993649	-1.00469	-1.00857	-1.00873	-1.00964	-1.00908	-1.00856	-1.0092	-1.00919	-1.00636	-1.00817	-1.00883	-1.0105	-1.00823	-1.01123	-1.01122	-1.01123	-1.00894	-1.00881	-1.01146	-1.01455	-1.01466	-1.0154	-1.01609	-1.01712	-1.01704	-1.01814	-1.01829	-1.01865	-1.01906	-1.02021	-1.02034	-1.02069	-1.02058	-1.02136	-1.02208	-1.02187	-1.02153	-1.02191	-1.02216	-1.02198	-1.02189	-1.02249	-1.02206
15.0522	-0.736169	-0.776905	-0.880119	-0.982592	-1.04091	-1.06349	-1.07176	-1.07709	-1.07802	-1.08206	-1.07881	-1.07926	-1.07923	-1.07779	-1.07708	-1.07805	-1.07658	-1.07701	-1.07825	-1.07991	-1.07947	-1.08108	-1.07847	-1.0798	-1.08101	-1.08369	-1.08455	-1.08574	-1.08458	-1.08606	-1.08713	-1.08824	-1.0877	-1.08727	-1.0884	-1.08972	-1.08979	-1.08947	-1.09006	-1.09065	-1.09038	-1.09172	-1.09136	-1.09194	-1.09253	-1.09259	-1.09258	-1.0934	-1.09388
15.0814	-0.674042	-0.713807	-0.829282	-0.940401	-1.00172	-1.02233	-1.03268	-1.03555	-1.03715	-1.03996	-1.03973	-1.03855	-1.03893	-1.03878	-1.03742	-1.03858	-1.03787	-1.03867	-1.03751	-1.03955	-1.03941	-1.04204	-1.03781	-1.03891	-1.04085	-1.04281	-1.04367	-1.04489	-1.04493	-1.0458	-1.04704	-1.04782	-1.04759	-1.04927	-1.04938	-1.05076	-1.05099	-1.05126	-1.05142	-1.05156	-1.05257	-1.05301	-1.05315	-1.05355	-1.05366	-1.0542	-1.0546	-1.0541	-1.05402
15.528	-0.73732	-0.788271	-0.880231	-0.972158	-1.03496	-1.05946	-1.07032	-1.0735	-1.07656	-1.07778	-1.07647	-1.07688	-1.07504	-1.07463	-1.07487	-1.07391	-1.07247	-1.0738	-1.07349	-1.07534	-1.0762	-1.0767	-1.07278	-1.07321	-1.07668	-1.08	-1.08006	-1.0816	-1.08146	-1.08267	-1.08251	-1.08291	-1.08332	-1.08434	-1.08419	-1.08508	-1.08575	-1.08626	-1.08689	-1.08703	-1.08674	-1.08783	-1.08877	-1.08925	-1.0885	-1.0882	-1.08846	-1.08861	-1.08797
16.0634	-0.724567	-0.752678	-0.860704	-0.968798	-1.01831	-1.05196	-1.06	-1.0658	-1.06769	-1.06804	-1.06876	-1.06781	-1.06819	-1.06827	-1.06762	-1.07	-1.06865	-1.06947	-1.06959	-1.07207	-1.07082	-1.07052	-1.06997	-1.06934	-1.07274	-1.07651	-1.07544	-1.07625	-1.07556	-1.07678	-1.07834	-1.0792	-1.07935	-1.0797	-1.08038	-1.08025	-1.08066	-1.08219	-1.08154	-1.08162	-1.08186	-1.08274	-1.08346	-1.08332	-1.08331	-1.08424	-1.08565	-1.08519	-1.08402
16.1888	-0.708032	-0.770603	-0.85833	-0.959085	-1.01276	-1.03551	-1.04592	-1.05045	-1.05091	-1.0541	-1.05168	-1.05216	-1.05182	-1.05189	-1.05111	-1.05194	-1.05157	-1.05126	-1.05134	-1.05384	-1.05329	-1.05333	-1.05169	-1.05249	-1.05399	-1.05848	-1.05769	-1.05893	-1.05861	-1.05946	-1.06047	-1.0605	-1.06119	-1.06156	-1.06145	-1.06192	-1.06226	-1.06264	-1.06396	-1.06448	-1.06489	-1.0651	-1.06536	-1.06615	-1.06595	-1.06632	-1.06583	-1.0666	-1.06668
16.3577	-0.695493	-0.762604	-0.872703	-0.975208	-1.03396	-1.05914	-1.07065	-1.07804	-1.07793	-1.08095	-1.07925	-1.07882	-1.07915	-1.07812	-1.07656	-1.07577	-1.07604	-1.07675	-1.07744	-1.07933	-1.07885	-1.08005	-1.07698	-1.07695	-1.07895	-1.08228	-1.08273	-1.0837	-1.08419	-1.0847	-1.08495	-1.08595	-1.08623	-1.08732	-1.08692	-1.0878	-1.08792	-1.08926	-1.08985	-1.09008	-1.0905	-1.08996	-1.09049	-1.0919	-1.09221	-1.09231	-1.09188	-1.09208	-1.09147
17.3501	-0.707528	-0.74916	-0.867911	-0.965819	-1.02091	-1.04748	-1.05971	-1.0632	-1.0628	-1.06548	-1.0629	-1.06532	-1.0642	-1.06446	-1.06357	-1.06435	-1.06367	-1.06464	-1.06625	-1.0664	-1.06628	-1.06725	-1.06645	-1.0671	-1.06836	-1.07031	-1.06925	-1.07055	-1.07028	-1.07108	-1.07113	-1.07189	-1.07262	-1.07276	-1.07372	-1.07391	-1.07465	-1.07524	-1.07605	-1.07647	-1.07667	-1.07678	-1.07682	-1.07804	-1.07795	-1.07793	-1.07816	-1.07868	-1.07752
17.5119	-0.767851	-0.794571	-0.892091	-0.996739	-1.05114	-1.07568	-1.08506	-1.08791	-1.08945	-1.09017	-1.09064	-1.09099	-1.08986	-1.08959	-1.08926	-1.08984	-1.08917	-1.09061	-1.08996	-1.09217	-1.09252	-1.09431	-1.08855	-1.08927	-1.09208	-1.09516	-1.09575	-1.09635	-1.09678	-1.09765	-1.09824	-1.09903	-1.09953	-1.10015	-1.1	-1.10144	-1.10141	-1.10217	-1.10157	-1.10248	-1.10258	-1.10319	-1.10327	-1.10395	-1.10402	-1.10435	-1.10439	-1.10452	-1.10461
17.752	-0.698497	-0.75437	-0.879564	-0.968072	-1.02474	-1.04331	-1.05432	-1.05951	-1.0589	-1.06223	-1.06077	-1.06128	-1.06047	-1.05987	-1.05996	-1.05995	-1.05905	-1.06148	-1.06148	-1.06207	-1.06207	-1.06349	-1.06078	-1.0608	-1.06308	-1.06679	-1.0664	-1.06701	-1.06652	-1.0677	-1.06794	-1.06981	-1.07045	-1.07033	-1.07101	-1.07228	-1.07213	-1.07232	-1.07303	-1.07292	-1.0736	-1.07439	-1.07554	-1.07567	-1.07517	-1.07563	-1.07493	-1.07501	-1.07516
17.8529	-0.768489	-0.807582	-0.89783	-0.993333	-1.05029	-1.07593	-1.08613	-1.09144	-1.09107	-1.09367	-1.0917	-1.0916	-1.0901	-1.09014	-1.08948	-1.08925	-1.08929	-1.09013	-1.08892	-1.09111	-1.09049	-1.09183	-1.08945	-1.08892	-1.09196	-1.09548	-1.09462	-1.09642	-1.0962	-1.09756	-1.09787	-1.09847	-1.09965	-1.10013	-1.09944	-1.10061	-1.10042	-1.10088	-1.1009	-1.1011	-1.10225	-1.10226	-1.10244	-1.10303	-1.10339	-1.10344	-1.10323	-1.10437	-1.10465
17.8537	-0.705675	-0.725821	-0.841859	-0.941529	-0.995652	-1.01934	-1.0263	-1.03045	-1.03224	-1.0328	-1.03218	-1.03256	-1.03191	-1.0312	-1.02951	-1.03249	-1.0318	-1.03237	-1.03347	-1.03359	-1.03354	-1.03454	-1.03209	-1.03289	-1.03496	-1.03797	-1.03775	-1.03907	-1.03875	-1.03933	-1.04021	-1.04092	-1.04242	-1.04238	-1.04232	-1.0427	-1.04305	-1.04393	-1.04366	-1.04396	-1.04413	-1.04447	-1.04462	-1.04538	-1.04529	-1.04589	-1.0461	-1.04639	-1.04656
18.0838	-0.749867	-0.814617	-0.918879	-1.00719	-1.06235	-1.08812	-1.09762	-1.10277	-1.10312	-1.10562	-1.10372	-1.10562	-1.10373	-1.10475	-1.10351	-1.10381	-1.10346	-1.10274	-1.10249	-1.10533	-1.10628	-1.10642	-1.10345	-1.10395	-1.10591	-1.10893	-1.10966	-1.11135	-1.11092	-1.11271	-1.11232	-1.11245	-1.11269	-1.11338	-1.1131	-1.11452	-1.11394	-1.11529	-1.11549	-1.11587	-1.11612	-1.11681	-1.11708	-1.11807	-1.11798	-1.11791	-1.11833	-1.11869	-1.11877
18.4932	-0.673572	-0.72785	-0.837334	-0.959343	-1.02323	-1.04816	-1.05831	-1.06366	-1.06522	-1.06684	-1.06564	-1.06398	-1.06368	-1.06451	-1.0619	-1.06086	-1.06104	-1.0626	-1.06181	-1.06323	-1.06289	-1.06407	-1.06145	-1.06098	-1.06363	-1.06776	-1.06725	-1.06795	-1.06879	-1.06938	-1.0703	-1.07125	-1.07093	-1.07149	-1.07059	-1.07157	-1.0723	-1.073	-1.07311	-1.07369	-1.07324	-1.07367	-1.0741	-1.07461	-1.07483	-1.07531	-1.07515	-1.07591	-1.07564
18.523	-0.711495	-0.739892	-0.843923	-0.959931	-1.02332	-1.05002	-1.06027	-1.06534	-1.06464	-1.06742	-1.06559	-1.06655	-1.06567	-1.06557	-1.06459	-1.06405	-1.06416	-1.06433	-1.06439	-1.06568	-1.06559	-1.06621	-1.06377	-1.06348	-1.06631	-1.06976	-1.07027	-1.07013	-1.06932	-1.07042	-1.07139	-1.07177	-1.07281	-1.07182	-1.07281	-1.07388	-1.07407	-1.07446	-1.07486	-1.07535	-1.07547	-1.07561	-1.07644	-1.07685	-1.07646	-1.07711	-1.07756	-1.07708	-1.07678
18.5895	-0.690055	-0.740998	-0.79111	-0.844628	-0.87393	-0.889835	-0.895192	-0.896306	-0.897573	-0.898757	-0.897843	-0.898839	-0.898024	-0.898438	-0.896157	-0.896945	-0.896163	-0.89628	-0.89716	-0.898062	-0.89841	-0.900667	-0.897494	-0.898541	-0.899999	-0.902454	-0.903041	-0.904014	-0.904237	-0.905265	-0.90581	-0.907263	-0.907196	-0.907661	-0.907747	-0.908178	-0.908887	-0.909654	-0.909673	-0.910666	-0.91004	-0.911309	-0.912142	-0.912277	-0.912363	-0.913046	-0.912908	-0.913795	-0.913823
18.7021	-0.711088	-0.76743	-0.892841	-1.01365	-1.07376	-1.10502	-1.11334	-1.11673	-1.11833	-1.12062	-1.11892	-1.11983	-1.11765	-1.11634	-1.11555	-1.11544	-1.11502	-1.1154	-1.11484	-1.11665	-1.11798	-1.11794	-1.11409	-1.11432	-1.11801	-1.12075	-1.12092	-1.12127	-1.12257	-1.12415	-1.12375	-1.12463	-1.1244	-1.12539	-1.12545	-1.12671	-1.1265	-1.12688	-1.12753	-1.12841	-1.12822	-1.12911	-1.12925	-1.13006	-1.13047	-1.13116	-1.13058	-1.13114	-1.13188
18.7576	-0.704588	-0.756354	-0.84793	-0.93889	-0.986969	-1.00975	-1.01937	-1.02505	-1.02387	-1.02665	-1.0241	-1.0242	-1.02418	-1.02435	-1.02299	-1.02346	-1.02371	-1.02396	-1.0247	-1.02565	-1.02493	-1.02644	-1.02318	-1.02287	-1.02645	-1.02974	-1.02877	-1.03066	-1.03089	-1.03177	-1.03192	-1.03316	-1.03263	-1.03324	-1.0341	-1.03501	-1.03509	-1.03585	-1.03582	-1.03679	-1.0359	-1.03622	-1.03704	-1.0387	-1.03805	-1.0383	-1.03786	-1.03808	-1.0388
19.1184	-0.66874	-0.744126	-0.864884	-0.980331	-1.03284	-1.063	-1.07201	-1.07701	-1.07797	-1.07908	-1.07752	-1.07825	-1.07727	-1.07706	-1.0755	-1.07687	-1.07601	-1.07621	-1.07651	-1.07798	-1.07762	-1.07942	-1.07763	-1.07706	-1.07986	-1.08211	-1.08223	-1.08233	-1.08368	-1.08457	-1.08568	-1.08611	-1.08573	-1.08597	-1.08625	-1.08719	-1.08781	-1.08895	-1.08901	-1.08816	-1.08809	-1.08891	-1.09003	-1.09119	-1.09082	-1.09107	-1.09147	-1.09181	-1.09155
19.2415	-0.691051	-0.759077	-0.852036	-0.974756	-1.03056	-1.05809	-1.06847	-1.07349	-1.07388	-1.0759	-1.07563	-1.07416	-1.07433	-1.07398	-1.0731	-1.07398	-1.07245	-1.07357	-1.07299	-1.07405	-1.07354	-1.07449	-1.07182	-1.07121	-1.07433	-1.07754	-1.07833	-1.07961	-1.07861	-1.07943	-1.07998	-1.0807	-1.08109	-1.0809	-1.0799	-1.08187	-1.08206	-1.08211	-1.0831	-1.08411	-1.084	-1.08398	-1.08461	-1.08528	-1.08481	-1.08461	-1.08437	-1.0845	-1.08369
19.4477	-0.700252	-0.723459	-0.849278	-0.943484	-0.99884	-1.02329	-1.03237	-1.03617	-1.03777	-1.03835	-1.03734	-1.039	-1.0372	-1.03664	-1.036	-1.03713	-1.03601	-1.03718	-1.03649	-1.0388	-1.03784	-1.03959	-1.03757	-1.03758	-1.03962	-1.04261	-1.04261	-1.04377	-1.04418	-1.04487	-1.04557	-1.04674	-1.04737	-1.04746	-1.0478	-1.04846	-1.04897	-1.04962	-1.04943	-1.05001	-1.05089	-1.05027	-1.04966	-1.05113	-1.05153	-1.05135	-1.05098	-1.05138	-1.05163
19.5118	-0.755882	-0.78297	-0.845183	-0.926797	-0.977361	-0.996695	-1.00299	-1.00651	-1.00707	-1.00829	-1.0061	-1.00597	-1.00572	-1.00577	-1.00411	-1.00476	-1.004	-1.00562	-1.00612	-1.00712	-1.00787	-1.00914	-1.00547	-1.00609	-1.00819	-1.01224	-1.01184	-1.01327	-1.01369	-1.01411	-1.01398	-1.01544	-1.01618	-1.01663	-1.01645	-1.01742	-1.01737	-1.01798	-1.01921	-1.0199	-1.01996	-1.02096	-1.02163	-1.02225	-1.02196	-1.02093	-1.02108	-1.022	-1.02248
19.6087	-0.716676	-0.771431	-0.897375	-0.998642	-1.05477	-1.08175	-1.09086	-1.09647	-1.09742	-1.09839	-1.09799	-1.09771	-1.09633	-1.09691	-1.09768	-1.09761	-1.09654	-1.09753	-1.09857	-1.10041	-1.09983	-1.10145	-1.09775	-1.09865	-1.10143	-1.10465	-1.10511	-1.10526	-1.10589	-1.10654	-1.1066	-1.10794	-1.10801	-1.10942	-1.10826	-1.10862	-1.10986	-1.11022	-1.11094	-1.11071	-1.11146	-1.11265	-1.11303	-1.11357	-1.11284	-1.11351	-1.11355	-1.11369	-1.11379
19.678	-0.703302	-0.775364	-0.879287	-0.980886	-1.03947	-1.0604	-1.07202	-1.07335	-1.0769	-1.07763	-1.07565	-1.07656	-1.07318	-1.07294	-1.07185	-1.07201	-1.07166	-1.07177	-1.07217	-1.07333	-1.07362	-1.07498	-1.07284	-1.07186	-1.07537	-1.07808	-1.0777	-1.07884	-1.07939	-1.07944	-1.08055	-1.08126	-1.08229	-1.08258	-1.0818	-1.08365	-1.08362	-1.08443	-1.08421	-1.08373	-1.08466	-1.08608	-1.08654	-1.08613	-1.08612	-1.08653	-1.08723	-1.08765	-1.08705
19.8712	-0.768006	-0.789133	-0.892469	-1.00209	-1.05819	-1.08613	-1.09669	-1.1008	-1.10115	-1.10212	-1.10283	-1.10189	-1.10165	-1.10161	-1.10125	-1.10124	-1.09979	-1.10173	-1.10062	-1.10258	-1.10317	-1.10356	-1.10024	-1.10105	-1.10373	-1.10708	-1.10694	-1.10787	-1.10737	-1.10869	-1.11076	-1.1107	-1.11118	-1.11138	-1.11196	-1.11286	-1.11344	-1.11429	-1.11362	-1.11352	-1.11432	-1.11451	-1.1156	-1.11626	-1.11556	-1.11597	-1.1166	-1.11645	-1.11589
19.8862	-0.734105	-0.764123	-0.868375	-0.977055	-1.02954	-1.04974	-1.05875	-1.0647	-1.06368	-1.06573	-1.06554	-1.06717	-1.06595	-1.06541	-1.0645	-1.06515	-1.06397	-1.06541	-1.06545	-1.06579	-1.06579	-1.0673	-1.06498	-1.06536	-1.06825	-1.07133	-1.0712	-1.07188	-1.0722	-1.07368	-1.07352	-1.0744	-1.07423	-1.07507	-1.07499	-1.07606	-1.07638	-1.07627	-1.07714	-1.07811	-1.07806	-1.07864	-1.07917	-1.08021	-1.08	-1.08009	-1.08059	-1.08113	-1.08014
20.0574	-0.734053	-0.77657	-0.862756	-0.968589	-1.02172	-1.0465	-1.05777	-1.06281	-1.06223	-1.06602	-1.064	-1.06453	-1.06342	-1.06316	-1.06341	-1.06355	-1.06426	-1.06355	-1.06366	-1.06549	-1.06553	-1.06635	-1.0634	-1.06351	-1.06538	-1.06878	-1.06893	-1.06991	-1.06972	-1.07061	-1.07163	-1.07309	-1.07288	-1.07337	-1.0733	-1.07452	-1.07426	-1.07563	-1.07565	-1.07587	-1.07605	-1.07703	-1.07709	-1.07712	-1.07732	-1.07846	-1.0782	-1.07821	-1.07761
20.3423	-0.674361	-0.730621	-0.829164	-0.941286	-0.99668	-1.0245	-1.03273	-1.03643	-1.03901	-1.04061	-1.03992	-1.03789	-1.0394	-1.03996	-1.03756	-1.0383	-1.03703	-1.0375	-1.03846	-1.03956	-1.03975	-1.04039	-1.03884	-1.0399	-1.04115	-1.04335	-1.04271	-1.04404	-1.04418	-1.04513	-1.04452	-1.04566	-1.04601	-1.04616	-1.04623	-1.0476	-1.04707	-1.04733	-1.04824	-1.04851	-1.04853	-1.04868	-1.04911	-1.04942	-1.04932	-1.04965	-1.04947	-1.04962	-1.04959
20.7171	-0.695244	-0.728908	-0.818188	-0.943906	-1.00147	-1.02869	-1.03857	-1.04206	-1.04479	-1.04437	-1.04314	-1.04221	-1.04314	-1.04304	-1.04138	-1.04279	-1.0416	-1.04172	-1.04235	-1.0447	-1.04357	-1.04428	-1.0422	-1.04269	-1.04456	-1.04777	-1.0475	-1.04805	-1.04825	-1.0495	-1.0498	-1.05007	-1.05048	-1.05056	-1.05057	-1.05222	-1.05257	-1.05261	-1.05307	-1.05325	-1.05341	-1.05464	-1.0543	-1.05466	-1.0545	-1.05493	-1.05475	-1.05503	-1.05454
20.7212	-0.712468	-0.760248	-0.858694	-0.951548	-1.00445	-1.02482	-1.03305	-1.03521	-1.0369	-1.03815	-1.03719	-1.03728	-1.03551	-1.03615	-1.03422	-1.03544	-1.03432	-1.03507	-1.03541	-1.03678	-1.03776	-1.03865	-1.03522	-1.03547	-1.03786	-1.04189	-1.04174	-1.04223	-1.04271	-1.04383	-1.04415	-1.04446	-1.0456	-1.04584	-1.04585	-1.04678	-1.04706	-1.04772	-1.04777	-1.04861	-1.04914	-1.04951	-1.04988	-1.05054	-1.05054	-1.05076	-1.05051	-1.05052	-1.05017
20.7814	-0.633644	-0.711947	-0.811369	-0.9316	-0.991179	-1.01636	-1.02809	-1.03373	-1.03502	-1.0363	-1.03511	-1.03602	-1.03446	-1.03538	-1.03365	-1.03578	-1.0349	-1.0356	-1.03635	-1.03636	-1.03609	-1.03783	-1.03592	-1.03638	-1.03703	-1.04083	-1.04049	-1.04082	-1.04106	-1.04216	-1.04353	-1.04358	-1.0438	-1.0445	-1.04405	-1.04514	-1.04549	-1.04571	-1.04554	-1.0462	-1.04635	-1.04731	-1.04739	-1.04754	-1.04814	-1.04819	-1.04761	-1.04774	-1.0474
20.9128	-0.700932	-0.73773	-0.849077	-0.958914	-1.0097	-1.03698	-1.04385	-1.05139	-1.04847	-1.05071	-1.04928	-1.05034	-1.051	-1.04823	-1.04668	-1.04964	-1.04765	-1.04999	-1.04824	-1.05165	-1.05086	-1.05135	-1.04868	-1.0479	-1.05134	-1.05376	-1.05334	-1.0555	-1.05356	-1.05562	-1.05559	-1.05514	-1.05709	-1.05691	-1.05701	-1.05793	-1.05843	-1.05898	-1.05916	-1.06018	-1.06054	-1.06022	-1.06034	-1.06031	-1.06079	-1.0613	-1.0618	-1.06264	-1.06255
21.0038	-0.66241	-0.72351	-0.833612	-0.940905	-1.00048	-1.02405	-1.03445	-1.03654	-1.03735	-1.04107	-1.03831	-1.03888	-1.03952	-1.039	-1.03831	-1.03826	-1.03765	-1.0377	-1.03842	-1.04044	-1.03948	-1.04046	-1.03967	-1.04043	-1.04112	-1.04429	-1.04359	-1.04449	-1.04434	-1.04593	-1.04527	-1.04588	-1.04599	-1.04624	-1.04643	-1.04774	-1.04789	-1.04856	-1.0486	-1.04919	-1.04979	-1.05094	-1.05063	-1.0515	-1.05195	-1.05178	-1.05178	-1.05208	-1.05183
21.235	-0.696853	-0.765725	-0.876093	-0.980901	-1.03441	-1.0613	-1.073	-1.07782	-1.08028	-1.08234	-1.07958	-1.08103	-1.0807	-1.08065	-1.0797	-1.08119	-1.08076	-1.08072	-1.08287	-1.08354	-1.0836	-1.08556	-1.08186	-1.08299	-1.08581	-1.08808	-1.0885	-1.08926	-1.08801	-1.0904	-1.09063	-1.09243	-1.09244	-1.09228	-1.09309	-1.09446	-1.09415	-1.09495	-1.09489	-1.09611	-1.09602	-1.09683	-1.09808	-1.09812	-1.09802	-1.09877	-1.09876	-1.09885	-1.0989
21.2706	-0.651865	-0.691918	-0.810909	-0.925603	-0.982488	-1.01322	-1.02459	-1.02991	-1.03013	-1.03152	-1.0309	-1.03003	-1.0301	-1.02981	-1.02884	-1.02812	-1.02832	-1.0294	-1.02732	-1.02882	-1.02864	-1.03007	-1.02566	-1.02677	-1.02926	-1.03228	-1.03338	-1.03356	-1.03282	-1.03295	-1.03424	-1.036	-1.03674	-1.03656	-1.03598	-1.03709	-1.03791	-1.0385	-1.0382	-1.03881	-1.03885	-1.03901	-1.04046	-1.04119	-1.04119	-1.04099	-1.04079	-1.04143	-1.04166
21.436	-0.749889	-0.808692	-0.926383	-1.02864	-1.08554	-1.1057	-1.11752	-1.12088	-1.12133	-1.12235	-1.12029	-1.12239	-1.121	-1.12079	-1.11887	-1.11939	-1.11907	-1.11974	-1.11994	-1.12141	-1.12155	-1.1221	-1.11998	-1.11896	-1.12212	-1.12591	-1.12596	-1.12724	-1.12761	-1.12781	-1.12778	-1.12936	-1.12952	-1.13012	-1.12926	-1.13084	-1.13179	-1.1327	-1.13261	-1.13319	-1.1332	-1.13325	-1.13369	-1.13384	-1.13494	-1.13585	-1.1355	-1.13594	-1.13609
21.4972	-0.690309	-0.739125	-0.844036	-0.940441	-0.99403	-1.01896	-1.03258	-1.0377	-1.03698	-1.03941	-1.03707	-1.0388	-1.03693	-1.03506	-1.03526	-1.03577	-1.03683	-1.03726	-1.03735	-1.03885	-1.03908	-1.04045	-1.03847	-1.03757	-1.04143	-1.04246	-1.04302	-1.04413	-1.04417	-1.04522	-1.04555	-1.04608	-1.04586	-1.04683	-1.04599	-1.04774	-1.04886	-1.04886	-1.04957	-1.05005	-1.04955	-1.04986	-1.05018	-1.05103	-1.05114	-1.05098	-1.05059	-1.05129	-1.05121
21.5848	-0.675557	-0.734887	-0.859985	-0.962784	-1.02013	-1.04879	-1.05909	-1.06187	-1.06226	-1.06546	-1.06482	-1.06648	-1.06578	-1.06559	-1.06364	-1.06489	-1.06492	-1.06564	-1.06558	-1.06721	-1.06764	-1.0676	-1.06539	-1.06605	-1.0675	-1.07064	-1.07086	-1.07283	-1.07212	-1.07275	-1.0728	-1.07341	-1.07369	-1.07432	-1.07482	-1.07559	-1.07598	-1.07623	-1.07648	-1.0776	-1.0776	-1.07802	-1.07777	-1.07834	-1.07857	-1.07866	-1.07824	-1.07839	-1.07848
21.8502	-0.707164	-0.751537	-0.862574	-0.976187	-1.03765	-1.06577	-1.07441	-1.07696	-1.07686	-1.07846	-1.07729	-1.07853	-1.0779	-1.076	-1.0758	-1.07442	-1.07482	-1.07565	-1.07581	-1.07687	-1.07683	-1.07763	-1.07459	-1.07524	-1.07658	-1.07922	-1.08072	-1.08193	-1.08173	-1.08355	-1.08362	-1.08261	-1.08373	-1.08419	-1.08421	-1.08505	-1.08475	-1.0854	-1.08627	-1.08719	-1.08685	-1.08702	-1.08808	-1.08864	-1.08841	-1.0887	-1.08875	-1.08909	-1.08866
21.8974	-0.707227	-0.754725	-0.895426	-1.0061	-1.06206	-1.08598	-1.09646	-1.10127	-1.1016	-1.10447	-1.10247	-1.1047	-1.10266	-1.10178	-1.10177	-1.10063	-1.10129	-1.10253	-1.10156	-1.10369	-1.10342	-1.1048	-1.10178	-1.10095	-1.10381	-1.10711	-1.10801	-1.10891	-1.10893	-1.10994	-1.11007	-1.11149	-1.11138	-1.11179	-1.11246	-1.11347	-1.11377	-1.11427	-1.11411	-1.11546	-1.11626	-1.1166	-1.11604	-1.11634	-1.11622	-1.11737	-1.11796	-1.1176	-1.11672
21.9042	-0.710268	-0.773358	-0.866839	-0.978716	-1.04209	-1.06715	-1.07951	-1.082	-1.08577	-1.08605	-1.08433	-1.08609	-1.08566	-1.08414	-1.08434	-1.08383	-1.08411	-1.08479	-1.08425	-1.08624	-1.08442	-1.08694	-1.08456	-1.0844	-1.08709	-1.0895	-1.08962	-1.09144	-1.09227	-1.09269	-1.09221	-1.0941	-1.09409	-1.09509	-1.09468	-1.09558	-1.0958	-1.0964	-1.0971	-1.09743	-1.09745	-1.09811	-1.09788	-1.09894	-1.09893	-1.09906	-1.09961	-1.10002	-1.10011
22.0506	-0.722051	-0.761671	-0.864242	-0.979048	-1.04417	-1.0716	-1.08467	-1.09013	-1.09145	-1.09517	-1.09155	-1.09128	-1.09142	-1.0907	-1.08894	-1.08948	-1.08856	-1.08974	-1.08956	-1.09065	-1.0903	-1.09208	-1.08941	-1.08991	-1.09189	-1.09664	-1.09678	-1.09767	-1.09714	-1.09829	-1.09874	-1.09952	-1.09948	-1.10062	-1.09985	-1.10122	-1.10173	-1.10237	-1.10286	-1.10285	-1.10339	-1.10381	-1.10398	-1.10536	-1.10585	-1.10613	-1.10492	-1.10565	-1.10597
22.1455	-0.745567	-0.790531	-0.898045	-0.99399	-1.04756	-1.07585	-1.08574	-1.09055	-1.09165	-1.09323	-1.09223	-1.09268	-1.09173	-1.09205	-1.09189	-1.09255	-1.09128	-1.09311	-1.09225	-1.09442	-1.09504	-1.09559	-1.09544	-1.09623	-1.09679	-1.09862	-1.09911	-1.10116	-1.10005	-1.10048	-1.1008	-1.10163	-1.1017	-1.10257	-1.10263	-1.10338	-1.10437	-1.10515	-1.10541	-1.10624	-1.10611	-1.10612	-1.10706	-1.1076	-1.10701	-1.10751	-1.10752	-1.10748	-1.10744
22.1639	-0.690771	-0.768056	-0.865251	-0.979901	-1.03367	-1.05427	-1.06666	-1.06694	-1.07029	-1.06987	-1.06991	-1.0698	-1.0674	-1.06858	-1.06571	-1.06891	-1.06812	-1.06723	-1.06745	-1.06948	-1.06944	-1.07049	-1.06741	-1.06743	-1.06841	-1.07255	-1.07287	-1.0738	-1.07442	-1.07538	-1.07617	-1.07658	-1.07623	-1.07633	-1.07723	-1.07845	-1.07784	-1.07903	-1.07958	-1.07914	-1.08005	-1.07999	-1.08055	-1.08185	-1.08183	-1.08136	-1.08164	-1.08259	-1.08245
22.1898	-0.73581	-0.771726	-0.878445	-0.970473	-1.02775	-1.05332	-1.0637	-1.06883	-1.0689	-1.07069	-1.06923	-1.06949	-1.06822	-1.06733	-1.06694	-1.06676	-1.06748	-1.06852	-1.06804	-1.06988	-1.07033	-1.07131	-1.06771	-1.06816	-1.07097	-1.07411	-1.07439	-1.07568	-1.07545	-1.07678	-1.07728	-1.0792	-1.07905	-1.07955	-1.08001	-1.0802	-1.08052	-1.08213	-1.08218	-1.08377	-1.08339	-1.08413	-1.08459	-1.08601	-1.08591	-1.08494	-1.08522	-1.08657	-1.08637
22.2561	-0.672269	-0.722837	-0.840651	-0.94584	-1.00294	-1.03248	-1.0439	-1.04788	-1.04875	-1.05007	-1.04973	-1.0476	-1.04817	-1.04713	-1.0454	-1.0466	-1.04509	-1.04486	-1.04574	-1.04786	-1.04735	-1.04814	-1.04466	-1.04486	-1.04766	-1.04997	-1.05006	-1.05182	-1.05126	-1.05281	-1.05319	-1.0541	-1.05489	-1.05489	-1.05483	-1.0556	-1.05608	-1.0567	-1.05638	-1.0567	-1.0571	-1.05751	-1.05852	-1.05937	-1.05936	-1.05917	-1.05965	-1.0606	-1.06053
22.459	-0.678565	-0.734626	-0.836661	-0.932113	-0.969879	-0.988532	-0.999698	-1.00265	-1.00562	-1.00633	-1.00426	-1.00334	-1.00338	-1.00342	-1.00171	-1.00154	-1.00045	-1.0025	-1.00159	-1.00389	-1.00442	-1.00493	-1.00145	-1.00231	-1.00427	-1.00774	-1.00706	-1.0085	-1.00949	-1.01012	-1.0095	-1.01067	-1.01034	-1.01233	-1.01263	-1.01275	-1.01331	-1.01418	-1.01502	-1.01572	-1.01574	-1.01485	-1.01587	-1.01748	-1.01651	-1.01684	-1.01759	-1.01855	-1.01789
22.4762	-0.722237	-0.782932	-0.900476	-1.01651	-1.07369	-1.10004	-1.11085	-1.11667	-1.11858	-1.12045	-1.11953	-1.12039	-1.11906	-1.11846	-1.11807	-1.11936	-1.11657	-1.11837	-1.11812	-1.11979	-1.11978	-1.12114	-1.11784	-1.1166	-1.12031	-1.12361	-1.12415	-1.12558	-1.12535	-1.12584	-1.12651	-1.12676	-1.12662	-1.12749	-1.12785	-1.12795	-1.12784	-1.12947	-1.13031	-1.13025	-1.13071	-1.13105	-1.13141	-1.13131	-1.13178	-1.13297	-1.13289	-1.13282	-1.13219
22.608	-0.708939	-0.760368	-0.874066	-0.994738	-1.0534	-1.07934	-1.0903	-1.09367	-1.09486	-1.09636	-1.09474	-1.09418	-1.09329	-1.09333	-1.09256	-1.09335	-1.09336	-1.0937	-1.09409	-1.09468	-1.0948	-1.09635	-1.09189	-1.09268	-1.09573	-1.09799	-1.09805	-1.09934	-1.09949	-1.10015	-1.10072	-1.10136	-1.10112	-1.1017	-1.10146	-1.10218	-1.10308	-1.10459	-1.10486	-1.10433	-1.10419	-1.10449	-1.10517	-1.10623	-1.1059	-1.10631	-1.10642	-1.10612	-1.10586
22.8922	-0.76043	-0.809844	-0.914202	-1.01938	-1.08035	-1.10331	-1.11526	-1.11957	-1.12169	-1.12363	-1.11991	-1.1214	-1.12039	-1.12075	-1.12038	-1.12074	-1.11908	-1.12041	-1.11977	-1.12116	-1.12189	-1.12303	-1.12207	-1.12187	-1.12324	-1.12556	-1.12535	-1.1272	-1.12632	-1.12814	-1.12814	-1.12903	-1.12911	-1.12973	-1.13011	-1.13118	-1.13087	-1.13141	-1.13139	-1.13231	-1.13207	-1.1325	-1.13281	-1.1344	-1.13398	-1.13349	-1.13359	-1.13382	-1.13322
22.9455	-0.71769	-0.730056	-0.840176	-0.945686	-1.00179	-1.03109	-1.03826	-1.0468	-1.04299	-1.0468	-1.04662	-1.04481	-1.04721	-1.0441	-1.04457	-1.04599	-1.04421	-1.04703	-1.04588	-1.04728	-1.04606	-1.04731	-1.04519	-1.04438	-1.04737	-1.05008	-1.05086	-1.05253	-1.05036	-1.05185	-1.05314	-1.05399	-1.05365	-1.05372	-1.05442	-1.05539	-1.05501	-1.05609	-1.05555	-1.05676	-1.05703	-1.05733	-1.05766	-1.0583	-1.05777	-1.05855	-1.05893	-1.0587	-1.05881
23.1911	-0.709214	-0.757126	-0.847772	-0.953741	-1.00867	-1.0333	-1.0438	-1.04775	-1.04826	-1.04997	-1.04819	-1.04905	-1.04765	-1.04859	-1.04849	-1.04775	-1.04748	-1.04807	-1.04785	-1.04796	-1.04879	-1.05145	-1.04716	-1.0472	-1.04961	-1.05361	-1.0535	-1.05529	-1.05461	-1.05564	-1.0561	-1.05629	-1.05574	-1.05655	-1.05689	-1.05742	-1.05797	-1.05921	-1.05878	-1.05973	-1.06	-1.0604	-1.06129	-1.06217	-1.06235	-1.06253	-1.06224	-1.06232	-1.06255
23.4613	-0.73558	-0.776228	-0.881831	-0.994338	-1.03807	-1.06953	-1.07683	-1.08296	-1.0824	-1.08572	-1.08542	-1.08466	-1.08475	-1.08344	-1.0851	-1.08466	-1.08466	-1.08526	-1.08593	-1.08677	-1.0856	-1.08893	-1.08643	-1.0882	-1.08931	-1.09207	-1.09098	-1.09154	-1.09238	-1.09244	-1.09269	-1.09312	-1.09381	-1.09392	-1.09477	-1.09567	-1.09545	-1.09618	-1.09614	-1.09682	-1.09704	-1.09726	-1.09751	-1.09815	-1.09876	-1.09874	-1.09863	-1.0986	-1.09901
23.5619	-0.69967	-0.750019	-0.856611	-0.964344	-1.02211	-1.0475	-1.06069	-1.06437	-1.06803	-1.06871	-1.06938	-1.06958	-1.06763	-1.0667	-1.06603	-1.06801	-1.06679	-1.068	-1.06732	-1.06992	-1.06953	-1.07115	-1.06852	-1.06997	-1.07131	-1.0735	-1.07386	-1.07489	-1.07424	-1.07573	-1.07607	-1.07778	-1.07829	-1.07859	-1.07841	-1.07919	-1.07943	-1.08019	-1.08061	-1.0809	-1.08174	-1.08203	-1.08222	-1.08254	-1.08237	-1.08221	-1.08228	-1.08308	-1.08302
23.6897	-0.732224	-0.781567	-0.90148	-1.01111	-1.06934	-1.09036	-1.10288	-1.10525	-1.10859	-1.10724	-1.10695	-1.10773	-1.10498	-1.10656	-1.10501	-1.10532	-1.10544	-1.10524	-1.10445	-1.10635	-1.10802	-1.10745	-1.10476	-1.10488	-1.10641	-1.11053	-1.11077	-1.11143	-1.11208	-1.11205	-1.11326	-1.11353	-1.11291	-1.11399	-1.11503	-1.11633	-1.11584	-1.11729	-1.11733	-1.11707	-1.11761	-1.11911	-1.11888	-1.11948	-1.1203	-1.12042	-1.11988	-1.12122	-1.12079
23.6928	-0.664086	-0.750089	-0.866924	-0.964168	-1.0253	-1.05447	-1.06588	-1.0687	-1.07029	-1.07293	-1.07177	-1.07213	-1.07157	-1.0708	-1.0699	-1.07112	-1.07007	-1.07078	-1.07066	-1.0716	-1.07181	-1.07319	-1.07056	-1.07033	-1.07234	-1.07515	-1.07534	-1.07707	-1.07698	-1.07816	-1.07927	-1.07925	-1.07961	-1.08084	-1.08047	-1.08067	-1.08097	-1.0824	-1.08204	-1.08246	-1.08348	-1.08429	-1.08508	-1.08536	-1.08471	-1.08493	-1.08485	-1.08516	-1.08536
24.1834	-0.654781	-0.733047	-0.849824	-0.943821	-1.00373	-1.0295	-1.03733	-1.0415	-1.04253	-1.04256	-1.04126	-1.04184	-1.04113	-1.04017	-1.03915	-1.0405	-1.03969	-1.04085	-1.0404	-1.04179	-1.04062	-1.04211	-1.03978	-1.03977	-1.04187	-1.04433	-1.04407	-1.04499	-1.04669	-1.04736	-1.04713	-1.04749	-1.04819	-1.04969	-1.04955	-1.05039	-1.05062	-1.05104	-1.05137	-1.05165	-1.05211	-1.05238	-1.05211	-1.05254	-1.05232	-1.053	-1.0531	-1.05357	-1.05308
24.2097	-0.691348	-0.737871	-0.832135	-0.950699	-1.00757	-1.0342	-1.04617	-1.05098	-1.05146	-1.05348	-1.05148	-1.05182	-1.05229	-1.05219	-1.04948	-1.0511	-1.04878	-1.04984	-1.05023	-1.05189	-1.05106	-1.05334	-1.05039	-1.05058	-1.05271	-1.05523	-1.05527	-1.05619	-1.05688	-1.0578	-1.05822	-1.05863	-1.05891	-1.06026	-1.05956	-1.06	-1.06085	-1.06077	-1.06099	-1.06175	-1.062	-1.06245	-1.06324	-1.06412	-1.06386	-1.06381	-1.06378	-1.0641	-1.06431
24.7244	-0.713265	-0.740113	-0.868426	-0.972352	-1.02634	-1.05037	-1.06356	-1.06678	-1.06817	-1.06851	-1.06926	-1.06872	-1.06758	-1.06762	-1.06678	-1.06604	-1.06562	-1.06793	-1.06631	-1.06791	-1.0685	-1.06871	-1.06613	-1.06535	-1.06775	-1.07022	-1.07042	-1.07252	-1.07221	-1.07219	-1.07278	-1.07445	-1.07475	-1.07474	-1.07396	-1.07554	-1.07614	-1.0766	-1.0776	-1.07827	-1.0782	-1.07867	-1.07932	-1.07934	-1.07922	-1.07958	-1.07997	-1.08034	-1.08071
24.7649	-0.738188	-0.774219	-0.857151	-0.957363	-1.01498	-1.03861	-1.04943	-1.05336	-1.05428	-1.05486	-1.05409	-1.05483	-1.05413	-1.053	-1.05244	-1.05368	-1.05287	-1.05428	-1.05324	-1.05593	-1.05606	-1.05726	-1.05492	-1.05473	-1.05703	-1.05993	-1.06	-1.06035	-1.06044	-1.06133	-1.06264	-1.06273	-1.06313	-1.06371	-1.0638	-1.06441	-1.06419	-1.06534	-1.06604	-1.06638	-1.06634	-1.0674	-1.06789	-1.06812	-1.06797	-1.06837	-1.06808	-1.06906	-1.06944
24.7813	-0.723476	-0.778668	-0.88878	-0.98855	-1.05045	-1.07847	-1.08646	-1.09117	-1.09353	-1.09609	-1.09279	-1.09327	-1.09137	-1.09161	-1.09062	-1.09195	-1.09201	-1.09246	-1.09348	-1.0937	-1.09351	-1.09513	-1.09314	-1.09306	-1.09507	-1.09868	-1.09775	-1.10062	-1.09893	-1.09938	-1.10087	-1.10149	-1.10152	-1.10161	-1.10242	-1.10331	-1.10299	-1.10409	-1.10528	-1.10525	-1.10593	-1.10711	-1.10694	-1.1071	-1.10767	-1.10782	-1.10717	-1.10782	-1.10795
25.0082	-0.730831	-0.785625	-0.892499	-1.02885	-1.08053	-1.10675	-1.11738	-1.12137	-1.12355	-1.12591	-1.12378	-1.12321	-1.12276	-1.12315	-1.12259	-1.12169	-1.12251	-1.12268	-1.1232	-1.12372	-1.12453	-1.12602	-1.12181	-1.12236	-1.12544	-1.12865	-1.1283	-1.12885	-1.13067	-1.13122	-1.13103	-1.13277	-1.13295	-1.13251	-1.13228	-1.13371	-1.13377	-1.13464	-1.13556	-1.13551	-1.13536	-1.13604	-1.13646	-1.13823	-1.13762	-1.13719	-1.13709	-1.13676	-1.13634
25.0752	-0.703261	-0.754603	-0.855079	-0.96709	-1.01772	-1.04422	-1.05104	-1.05677	-1.05671	-1.05721	-1.05703	-1.05701	-1.05565	-1.05585	-1.05566	-1.05617	-1.05555	-1.05771	-1.0561	-1.05724	-1.05827	-1.05998	-1.05597	-1.05587	-1.05859	-1.06104	-1.0612	-1.06329	-1.06231	-1.06344	-1.06419	-1.06502	-1.06524	-1.06549	-1.06608	-1.06678	-1.0679	-1.06838	-1.06758	-1.06808	-1.06876	-1.06955	-1.07015	-1.07084	-1.0708	-1.07113	-1.07085	-1.07145	-1.07139
25.1444	-0.723603	-0.751923	-0.861229	-0.969503	-1.02835	-1.05352	-1.06407	-1.06713	-1.06916	-1.06918	-1.06967	-1.07123	-1.06903	-1.0694	-1.06808	-1.06913	-1.06786	-1.06914	-1.06884	-1.06974	-1.06937	-1.07089	-1.06895	-1.06885	-1.07178	-1.07419	-1.07448	-1.07557	-1.07521	-1.07612	-1.07702	-1.0778	-1.07783	-1.07806	-1.07824	-1.07954	-1.08001	-1.07956	-1.0803	-1.08123	-1.08088	-1.08103	-1.08142	-1.08259	-1.08227	-1.08219	-1.08266	-1.08306	-1.08253
25.8283	-0.710836	-0.780643	-0.878049	-0.993051	-1.04547	-1.06815	-1.08075	-1.08606	-1.08686	-1.08965	-1.08848	-1.08863	-1.08699	-1.08797	-1.08606	-1.08665	-1.08663	-1.08696	-1.08667	-1.08805	-1.08792	-1.09001	-1.08606	-1.08609	-1.0892	-1.09244	-1.0923	-1.09256	-1.09244	-1.09323	-1.09368	-1.09461	-1.09452	-1.09539	-1.09636	-1.09601	-1.09619	-1.09696	-1.09713	-1.09822	-1.09931	-1.09997	-1.09965	-1.10014	-1.0998	-1.10005	-1.10038	-1.10051	-1.10039
25.9538	-0.717836	-0.752062	-0.851034	-0.951909	-1.00455	-1.02697	-1.03681	-1.04035	-1.04011	-1.04015	-1.03984	-1.04065	-1.03911	-1.0398	-1.03884	-1.03904	-1.03952	-1.04008	-1.03945	-1.04046	-1.04194	-1.04236	-1.03985	-1.04002	-1.04234	-1.04513	-1.04508	-1.04578	-1.04572	-1.04632	-1.0472	-1.04809	-1.0487	-1.04953	-1.04892	-1.05054	-1.0504	-1.05098	-1.05166	-1.05221	-1.052	-1.05169	-1.05234	-1.05336	-1.05342	-1.05397	-1.05368	-1.05406	-1.05493
26.087	-0.757301	-0.807184	-0.894681	-0.984348	-1.02842	-1.05133	-1.06058	-1.06573	-1.06556	-1.06627	-1.06583	-1.06608	-1.06462	-1.06519	-1.06466	-1.06469	-1.06438	-1.06437	-1.06493	-1.06618	-1.0665	-1.06806	-1.06493	-1.06498	-1.06701	-1.07067	-1.07042	-1.07203	-1.0723	-1.07318	-1.0735	-1.0737	-1.07458	-1.07564	-1.07647	-1.07694	-1.07731	-1.0793	-1.07929	-1.07911	-1.0793	-1.07964	-1.08043	-1.08121	-1.08116	-1.08185	-1.08206	-1.0828	-1.08335
26.1291	-0.739511	-0.78367	-0.894518	-1.00581	-1.0729	-1.09819	-1.10949	-1.11383	-1.11536	-1.11709	-1.11677	-1.11658	-1.11591	-1.11598	-1.11381	-1.11557	-1.11455	-1.11531	-1.11498	-1.11638	-1.11764	-1.11729	-1.11498	-1.11418	-1.11709	-1.12008	-1.11988	-1.12095	-1.12087	-1.12263	-1.12259	-1.12258	-1.12354	-1.12509	-1.12507	-1.12543	-1.12488	-1.12575	-1.12622	-1.12675	-1.12773	-1.12783	-1.1273	-1.12799	-1.12856	-1.12874	-1.12883	-1.12985	-1.12944
26.5792	-0.670029	-0.725342	-0.826754	-0.942202	-1.00627	-1.03252	-1.04168	-1.04441	-1.04721	-1.04722	-1.04691	-1.04649	-1.04539	-1.045	-1.04424	-1.04451	-1.04299	-1.04395	-1.04419	-1.04593	-1.04636	-1.04759	-1.04349	-1.04413	-1.04745	-1.05033	-1.0499	-1.05124	-1.05159	-1.0525	-1.05266	-1.05388	-1.05412	-1.05406	-1.05426	-1.05492	-1.0558	-1.05614	-1.05638	-1.05742	-1.05786	-1.05802	-1.05833	-1.05932	-1.05913	-1.0596	-1.06059	-1.06116	-1.06079
27.2566	-0.7327	-0.778961	-0.870052	-0.985588	-1.04879	-1.07793	-1.08755	-1.09198	-1.09229	-1.09397	-1.09263	-1.0926	-1.09136	-1.09152	-1.08981	-1.09071	-1.09001	-1.09109	-1.09051	-1.0916	-1.09236	-1.09292	-1.0892	-1.09013	-1.09284	-1.09592	-1.09507	-1.09676	-1.09675	-1.09813	-1.09886	-1.09922	-1.1001	-1.09973	-1.09973	-1.10184	-1.10129	-1.10129	-1.10237	-1.10256	-1.10238	-1.10296	-1.10341	-1.10466	-1.10463	-1.10468	-1.10458	-1.1061	-1.10606
27.7393	-0.720136	-0.775982	-0.8717	-0.984359	-1.04026	-1.06478	-1.07606	-1.08028	-1.08188	-1.08376	-1.08385	-1.08333	-1.08296	-1.08319	-1.08144	-1.08245	-1.08204	-1.08319	-1.08301	-1.08406	-1.0847	-1.08701	-1.08286	-1.08323	-1.08566	-1.08802	-1.08821	-1.0898	-1.09006	-1.09018	-1.09132	-1.09201	-1.09193	-1.0928	-1.09168	-1.09316	-1.09402	-1.09475	-1.09496	-1.09568	-1.09589	-1.09587	-1.09638	-1.09759	-1.09757	-1.0969	-1.09627	-1.09662	-1.09637
28.2699	-0.684423	-0.739626	-0.863649	-0.949942	-1.01139	-1.03851	-1.05079	-1.05386	-1.05528	-1.05661	-1.0559	-1.05634	-1.05494	-1.05484	-1.05373	-1.05555	-1.05471	-1.05608	-1.05634	-1.05751	-1.05815	-1.05876	-1.05507	-1.05586	-1.05918	-1.06148	-1.06137	-1.06333	-1.06316	-1.06482	-1.06526	-1.06637	-1.06599	-1.06624	-1.0666	-1.0677	-1.06795	-1.06758	-1.06861	-1.06982	-1.07	-1.07009	-1.07089	-1.07184	-1.07099	-1.07176	-1.07119	-1.07079	-1.07127
29.3013	-0.776533	-0.813947	-0.908695	-1.01324	-1.07306	-1.10439	-1.11291	-1.11773	-1.1191	-1.12007	-1.11878	-1.11841	-1.11837	-1.11758	-1.1167	-1.11733	-1.11631	-1.11807	-1.11797	-1.11873	-1.11965	-1.12223	-1.11776	-1.11787	-1.12086	-1.12347	-1.12353	-1.12592	-1.12637	-1.12719	-1.12683	-1.12676	-1.12809	-1.12937	-1.1288	-1.12986	-1.12969	-1.13085	-1.13141	-1.13188	-1.13206	-1.13292	-1.13384	-1.13443	-1.13414	-1.13462	-1.13485	-1.13485	-1.13446
29.908	-0.758595	-0.782713	-0.868146	-0.972646	-1.02376	-1.04512	-1.05337	-1.05768	-1.0584	-1.05986	-1.0585	-1.0599	-1.05826	-1.05835	-1.0573	-1.05826	-1.0578	-1.05853	-1.05831	-1.06021	-1.06038	-1.06174	-1.05846	-1.05817	-1.06162	-1.06437	-1.06487	-1.06583	-1.06639	-1.06729	-1.06824	-1.06903	-1.0693	-1.06934	-1.06955	-1.07089	-1.07074	-1.07154	-1.07166	-1.07217	-1.07188	-1.07362	-1.07416	-1.07476	-1.07437	-1.074	-1.0739	-1.07512	-1.07536
30.2306	-0.69751	-0.749401	-0.861411	-0.96082	-1.02394	-1.05045	-1.06181	-1.06294	-1.06643	-1.0671	-1.06542	-1.06655	-1.06563	-1.06531	-1.06342	-1.06467	-1.06306	-1.06449	-1.06488	-1.06529	-1.06533	-1.06629	-1.06424	-1.06472	-1.06613	-1.06959	-1.06905	-1.06921	-1.07047	-1.07163	-1.07183	-1.07321	-1.07332	-1.07331	-1.07349	-1.07434	-1.07493	-1.07537	-1.07578	-1.07698	-1.07693	-1.07733	-1.07776	-1.07839	-1.07868	-1.07899	-1.07943	-1.079	-1.07857
30.622	-0.697022	-0.752835	-0.854218	-0.979122	-1.04698	-1.06572	-1.08216	-1.08444	-1.08781	-1.08776	-1.08722	-1.08844	-1.08648	-1.08869	-1.08645	-1.08772	-1.08706	-1.09056	-1.08971	-1.08983	-1.09105	-1.09197	-1.08789	-1.08679	-1.09112	-1.09461	-1.0948	-1.09661	-1.0968	-1.09762	-1.09774	-1.09799	-1.09803	-1.09851	-1.09889	-1.10072	-1.10112	-1.10118	-1.10175	-1.1012	-1.10186	-1.10239	-1.10196	-1.10351	-1.10441	-1.1038	-1.10329	-1.10456	-1.10419
30.6672	-0.681613	-0.745975	-0.844063	-0.962155	-1.02662	-1.05114	-1.06287	-1.06536	-1.06642	-1.06896	-1.06758	-1.06798	-1.06831	-1.06777	-1.06626	-1.06798	-1.06754	-1.06993	-1.06924	-1.06907	-1.06804	-1.06991	-1.06694	-1.06717	-1.06977	-1.0722	-1.07198	-1.07336	-1.07393	-1.07506	-1.07445	-1.07582	-1.0772	-1.07609	-1.07606	-1.07696	-1.07718	-1.07797	-1.07757	-1.07842	-1.07839	-1.07854	-1.07943	-1.08043	-1.08003	-1.07995	-1.07994	-1.08013	-1.07972
31.2754	-0.649743	-0.653648	-0.811655	-0.924881	-0.992261	-1.01911	-1.03104	-1.03446	-1.03738	-1.03685	-1.03427	-1.03695	-1.03436	-1.03565	-1.03311	-1.03443	-1.03454	-1.03428	-1.03381	-1.03345	-1.03577	-1.03499	-1.03288	-1.03281	-1.03656	-1.03983	-1.03834	-1.04055	-1.04013	-1.04165	-1.0425	-1.04214	-1.04242	-1.04327	-1.04345	-1.04276	-1.0441	-1.0436	-1.04433	-1.04499	-1.04458	-1.04522	-1.04543	-1.04729	-1.04712	-1.04692	-1.04661	-1.04764	-1.0478
36.6805	-0.663105	-0.741699	-0.828843	-0.960824	-1.01797	-1.04572	-1.05555	-1.06094	-1.06146	-1.06382	-1.06306	-1.06259	-1.06195	-1.06152	-1.05927	-1.06128	-1.06054	-1.06219	-1.06181	-1.06388	-1.06281	-1.06502	-1.06105	-1.06157	-1.06374	-1.06595	-1.06603	-1.06769	-1.06814	-1.0687	-1.06869	-1.06946	-1.07045	-1.0713	-1.07106	-1.07225	-1.07298	-1.07329	-1.07285	-1.07339	-1.07372	-1.07455	-1.07461	-1.07498	-1.07558	-1.07578	-1.07566	-1.07675	-1.07693
42.7816	-0.69751	-0.782168	-0.88779	-1.0023	-1.0598	-1.08206	-1.09354	-1.09872	-1.09777	-1.09958	-1.09892	-1.09938	-1.09948	-1.09888	-1.09834	-1.09973	-1.09762	-1.10031	-1.09923	-1.1017	-1.10125	-1.10211	-1.0996	-1.09862	-1.10259	-1.10456	-1.10509	-1.10645	-1.1073	-1.1075	-1.10734	-1.10849	-1.10921	-1.10887	-1.10909	-1.1113	-1.11034	-1.1116	-1.11123	-1.11169	-1.11208	-1.11271	-1.11295	-1.11329	-1.11366	-1.11419	-1.11322	-1.1131	-1.11316
56.0345	-0.762236	-0.793148	-0.899919	-1.01369	-1.07448	-1.10168	-1.11196	-1.11495	-1.11719	-1.1198	-1.11778	-1.11757	-1.1172	-1.11734	-1.11608	-1.11707	-1.1173	-1.11853	-1.11815	-1.1191	-1.11926	-1.12012	-1.11686	-1.1174	-1.11907	-1.12221	-1.12237	-1.12432	-1.12342	-1.12395	-1.12449	-1.12531	-1.12625	-1.12682	-1.12624	-1.12725	-1.12734	-1.12804	-1.12778	-1.12849	-1.12872	-1.12922	-1.12993	-1.13071	-1.13051	-1.13117	-1.13036	-1.1305	-1.13022
59.7981	-0.697442	-0.736605	-0.811197	-0.900266	-0.946977	-0.969139	-0.977201	-0.980297	-0.98025	-0.983391	-0.981589	-0.982315	-0.980349	-0.980466	-0.978775	-0.979514	-0.979869	-0.979646	-0.97971	-0.982232	-0.982603	-0.983787	-0.981663	-0.980249	-0.983757	-0.986572	-0.986503	-0.986796	-0.988405	-0.98882	-0.989251	-0.989355	-0.989582	-0.990363	-0.991198	-0.992205	-0.992609	-0.99324	-0.993294	-0.994432	-0.994064	-0.99394	-0.994672	-0.995598	-0.995834	-0.995928	-0.996347	-0.996745	-0.996529
60.1122	-0.690068	-0.75339	-0.841763	-0.943371	-1.00145	-1.02811	-1.03934	-1.04497	-1.04724	-1.04705	-1.04812	-1.04837	-1.04788	-1.04637	-1.04583	-1.04651	-1.04722	-1.04664	-1.04624	-1.04903	-1.04827	-1.04978	-1.04784	-1.04873	-1.05071	-1.05447	-1.0543	-1.0556	-1.05582	-1.05658	-1.05742	-1.05873	-1.05933	-1.05873	-1.05832	-1.0612	-1.06151	-1.06214	-1.06244	-1.0628	-1.06271	-1.06254	-1.06366	-1.06481	-1.06459	-1.06475	-1.06449	-1.06427	-1.06382
63.5372	-0.660574	-0.748469	-0.844421	-0.938738	-1.00191	-1.02926	-1.03949	-1.04261	-1.04489	-1.04549	-1.04567	-1.04501	-1.04422	-1.04411	-1.04335	-1.04348	-1.0436	-1.04345	-1.04425	-1.04662	-1.04649	-1.04862	-1.04505	-1.04519	-1.048	-1.05034	-1.05097	-1.05205	-1.05222	-1.05383	-1.05478	-1.05553	-1.0554	-1.05698	-1.05614	-1.05774	-1.05843	-1.0599	-1.05944	-1.06035	-1.06072	-1.06128	-1.06177	-1.06193	-1.06225	-1.06227	-1.06216	-1.06277	-1.06262
69.0377	-0.734499	-0.787125	-0.875254	-0.985019	-1.04289	-1.06983	-1.08079	-1.08583	-1.08579	-1.08767	-1.08707	-1.08748	-1.08624	-1.08716	-1.08402	-1.08575	-1.08574	-1.08599	-1.08612	-1.0869	-1.08698	-1.08926	-1.08659	-1.08662	-1.08977	-1.09242	-1.09245	-1.09514	-1.09516	-1.09495	-1.09582	-1.09709	-1.09748	-1.09816	-1.09788	-1.099	-1.09997	-1.10114	-1.10072	-1.10147	-1.10191	-1.10188	-1.10252	-1.10313	-1.10422	-1.10465	-1.10421	-1.10424	-1.10416
69.7631	-0.730939	-0.774841	-0.838896	-0.929922	-0.982292	-1.00446	-1.01443	-1.01884	-1.0176	-1.01918	-1.01857	-1.01977	-1.01872	-1.01869	-1.01712	-1.01827	-1.01836	-1.01882	-1.01972	-1.02078	-1.02108	-1.0223	-1.01992	-1.02073	-1.02281	-1.02593	-1.02565	-1.02732	-1.02714	-1.02856	-1.02887	-1.03036	-1.03119	-1.03113	-1.03232	-1.03322	-1.03344	-1.0345	-1.03483	-1.03519	-1.03535	-1.0366	-1.03734	-1.03748	-1.03731	-1.03724	-1.03749	-1.03767	-1.03723
70.2759	-0.738167	-0.772047	-0.854559	-0.944847	-1.00099	-1.02777	-1.03923	-1.04225	-1.04196	-1.04671	-1.04433	-1.04538	-1.04465	-1.04384	-1.04339	-1.04358	-1.04362	-1.04438	-1.04494	-1.04794	-1.0471	-1.0495	-1.04563	-1.04581	-1.0491	-1.05263	-1.05201	-1.05217	-1.05353	-1.0547	-1.05519	-1.05589	-1.0557	-1.05771	-1.05758	-1.05827	-1.05961	-1.06037	-1.05987	-1.06041	-1.06102	-1.06141	-1.06236	-1.06291	-1.06299	-1.0637	-1.06297	-1.06378	-1.06426
73.8641	-0.650431	-0.695398	-0.762558	-0.814672	-0.863602	-0.885344	-0.890913	-0.894699	-0.894803	-0.895338	-0.895274	-0.895448	-0.895354	-0.896133	-0.894809	-0.894515	-0.894698	-0.896131	-0.895994	-0.895686	-0.896206	-0.897826	-0.896069	-0.89492	-0.896919	-0.898827	-0.899747	-0.90153	-0.901644	-0.90238	-0.903442	-0.90339	-0.903253	-0.904855	-0.904586	-0.905598	-0.905252	-0.906122	-0.906649	-0.906834	-0.906423	-0.906772	-0.90732	-0.908789	-0.909232	-0.909405	-0.90868	-0.909432	-0.909363
74.4681	-0.657111	-0.715654	-0.810966	-0.929094	-0.982944	-1.01342	-1.02049	-1.02455	-1.02737	-1.02845	-1.02893	-1.02911	-1.02764	-1.02755	-1.02593	-1.02708	-1.02583	-1.02729	-1.02749	-1.02822	-1.02783	-1.02973	-1.02569	-1.02698	-1.02859	-1.03231	-1.03176	-1.03201	-1.03102	-1.03293	-1.03442	-1.03468	-1.03503	-1.03547	-1.03561	-1.03676	-1.03567	-1.03592	-1.03719	-1.03761	-1.03727	-1.03774	-1.03836	-1.03874	-1.03887	-1.03866	-1.03834	-1.03896	-1.03954
75.8761	-0.672851	-0.703992	-0.82367	-0.935609	-1.0052	-1.02951	-1.04114	-1.04575	-1.04674	-1.05008	-1.04868	-1.04699	-1.04741	-1.0474	-1.04615	-1.0467	-1.04783	-1.04751	-1.04849	-1.0494	-1.04906	-1.05016	-1.04767	-1.04774	-1.05095	-1.05313	-1.05307	-1.05412	-1.05399	-1.05484	-1.05512	-1.05637	-1.05694	-1.05741	-1.05713	-1.05852	-1.05815	-1.05838	-1.05924	-1.05998	-1.06022	-1.06	-1.06012	-1.06078	-1.06071	-1.06092	-1.06062	-1.06094	-1.06076
78.1797	-0.695707	-0.749414	-0.858975	-0.96197	-1.02524	-1.04702	-1.05752	-1.06291	-1.06318	-1.0653	-1.06439	-1.0646	-1.06419	-1.06544	-1.06555	-1.06558	-1.06444	-1.06498	-1.06473	-1.06689	-1.06847	-1.06863	-1.06533	-1.06601	-1.06863	-1.07188	-1.0727	-1.07355	-1.07327	-1.07497	-1.07587	-1.07667	-1.07699	-1.07748	-1.07836	-1.0794	-1.07923	-1.08002	-1.0805	-1.08083	-1.08101	-1.08198	-1.08211	-1.08276	-1.08244	-1.08291	-1.08395	-1.08333	-1.08245
79.8182	-0.695542	-0.749548	-0.842129	-0.955976	-1.01447	-1.03696	-1.04908	-1.05483	-1.05518	-1.05729	-1.05484	-1.05567	-1.05536	-1.05444	-1.05398	-1.05483	-1.05408	-1.05453	-1.05455	-1.05615	-1.05547	-1.05709	-1.05563	-1.05542	-1.05857	-1.06094	-1.06116	-1.06176	-1.06194	-1.06271	-1.06301	-1.06373	-1.06388	-1.06443	-1.06413	-1.06546	-1.0653	-1.06624	-1.0669	-1.06733	-1.06725	-1.06758	-1.06865	-1.06987	-1.06951	-1.06939	-1.06977	-1.07057	-1.07026
84.1749	-0.697025	-0.738622	-0.843793	-0.922628	-0.974846	-0.995141	-1.00324	-1.00614	-1.00651	-1.00751	-1.00661	-1.00656	-1.00611	-1.00471	-1.00398	-1.00527	-1.00496	-1.0062	-1.00531	-1.00709	-1.00664	-1.00933	-1.00728	-1.00814	-1.00966	-1.01237	-1.01356	-1.01463	-1.01407	-1.01537	-1.01715	-1.01787	-1.018	-1.01879	-1.01853	-1.01975	-1.01993	-1.02075	-1.02125	-1.02156	-1.02214	-1.02344	-1.02367	-1.02463	-1.02437	-1.02432	-1.02505	-1.02529	-1.02502
84.697	-0.674363	-0.726365	-0.840377	-0.959721	-1.01571	-1.048	-1.06125	-1.06508	-1.06618	-1.0661	-1.06599	-1.06712	-1.06653	-1.06592	-1.06553	-1.06648	-1.06698	-1.06836	-1.06792	-1.06949	-1.06795	-1.07076	-1.06779	-1.06904	-1.07041	-1.07319	-1.07327	-1.07396	-1.07332	-1.07507	-1.07614	-1.07778	-1.07756	-1.07827	-1.07848	-1.07894	-1.07946	-1.07922	-1.07967	-1.08	-1.08051	-1.08095	-1.08127	-1.08245	-1.08264	-1.08215	-1.0825	-1.0831	-1.0823
86.0927	-0.707358	-0.772068	-0.886436	-1.01654	-1.08343	-1.11239	-1.12707	-1.13183	-1.13146	-1.13509	-1.13254	-1.13486	-1.13293	-1.13313	-1.13055	-1.13115	-1.13206	-1.13259	-1.13182	-1.13443	-1.13393	-1.13406	-1.13164	-1.13128	-1.1333	-1.13709	-1.13718	-1.13779	-1.13791	-1.13975	-1.13949	-1.14019	-1.14085	-1.14153	-1.14264	-1.14347	-1.14341	-1.14422	-1.14358	-1.14478	-1.14582	-1.14614	-1.14633	-1.14698	-1.14717	-1.14722	-1.147	-1.14719	-1.1469
86.1297	-0.716998	-0.777285	-0.8867	-0.985715	-1.05101	-1.08182	-1.09215	-1.09924	-1.10087	-1.10199	-1.10253	-1.10147	-1.1011	-1.10208	-1.10064	-1.10093	-1.10045	-1.10189	-1.10245	-1.10322	-1.10477	-1.10483	-1.10277	-1.10208	-1.10447	-1.10766	-1.10831	-1.10949	-1.11019	-1.11061	-1.11055	-1.11163	-1.11193	-1.1121	-1.11286	-1.11411	-1.11401	-1.11495	-1.11536	-1.1157	-1.11564	-1.11621	-1.11726	-1.11813	-1.11786	-1.11826	-1.11816	-1.11784	-1.11766
88.9932	-0.714606	-0.763544	-0.871282	-0.991212	-1.05344	-1.0765	-1.08802	-1.09247	-1.09519	-1.0954	-1.09697	-1.09589	-1.09565	-1.094	-1.09266	-1.09324	-1.09307	-1.09543	-1.09516	-1.09568	-1.09665	-1.09802	-1.09486	-1.09442	-1.09652	-1.09924	-1.10052	-1.10093	-1.10129	-1.10202	-1.10298	-1.10374	-1.10466	-1.10479	-1.10491	-1.10629	-1.1064	-1.10678	-1.10737	-1.10841	-1.10791	-1.10824	-1.10985	-1.11024	-1.10988	-1.10968	-1.10993	-1.11056	-1.11003
89.7775	-0.723655	-0.785332	-0.87937	-0.99686	-1.0632	-1.0918	-1.10293	-1.1088	-1.11055	-1.11033	-1.10982	-1.1102	-1.10941	-1.11045	-1.10871	-1.11021	-1.10926	-1.11007	-1.11052	-1.11133	-1.11182	-1.11355	-1.11075	-1.11014	-1.11243	-1.11588	-1.11638	-1.11709	-1.11721	-1.11853	-1.11762	-1.11793	-1.11892	-1.11969	-1.11936	-1.12026	-1.1203	-1.12202	-1.12272	-1.12312	-1.12312	-1.12322	-1.12474	-1.12452	-1.12431	-1.12577	-1.12579	-1.12612	-1.12541
90.1857	-0.683781	-0.716565	-0.829875	-0.941664	-1.00287	-1.03596	-1.04595	-1.04822	-1.04769	-1.05027	-1.05107	-1.0504	-1.04953	-1.05027	-1.04856	-1.04944	-1.04942	-1.05004	-1.05032	-1.05242	-1.05186	-1.05396	-1.05093	-1.05153	-1.05446	-1.05687	-1.0561	-1.05866	-1.05786	-1.05901	-1.05908	-1.06045	-1.06142	-1.0616	-1.06318	-1.06334	-1.06283	-1.0634	-1.06435	-1.06525	-1.0656	-1.06633	-1.06584	-1.06595	-1.06646	-1.06689	-1.06725	-1.06718	-1.06712
92.3333	-0.732951	-0.786581	-0.877153	-0.973422	-1.03236	-1.05278	-1.06272	-1.06693	-1.06908	-1.0719	-1.06917	-1.06951	-1.06792	-1.06856	-1.06874	-1.06819	-1.06962	-1.06969	-1.07039	-1.07139	-1.07157	-1.0739	-1.07003	-1.07049	-1.07231	-1.07541	-1.07603	-1.07726	-1.07714	-1.07736	-1.07817	-1.0796	-1.07949	-1.0805	-1.0799	-1.08075	-1.08167	-1.08335	-1.08346	-1.08353	-1.08414	-1.08471	-1.08582	-1.08604	-1.08548	-1.08613	-1.08605	-1.08662	-1.08675
95.053	-0.667499	-0.728745	-0.810674	-0.941079	-1.00166	-1.02712	-1.03586	-1.04004	-1.043	-1.04276	-1.04273	-1.04041	-1.03951	-1.04158	-1.04079	-1.04119	-1.03987	-1.04187	-1.04239	-1.04371	-1.04451	-1.04491	-1.04163	-1.04213	-1.04558	-1.04722	-1.04637	-1.04821	-1.05004	-1.04896	-1.05013	-1.05144	-1.05263	-1.05182	-1.05187	-1.05328	-1.05379	-1.05445	-1.05445	-1.05456	-1.05512	-1.05586	-1.05633	-1.05717	-1.05662	-1.05578	-1.0559	-1.05608	-1.05612
97.9601	-0.650201	-0.711516	-0.825776	-0.945041	-1.00255	-1.02798	-1.03946	-1.0427	-1.04518	-1.04683	-1.04486	-1.0463	-1.04558	-1.04515	-1.04463	-1.04522	-1.04573	-1.04713	-1.04696	-1.0492	-1.04919	-1.04912	-1.04725	-1.04812	-1.04979	-1.05313	-1.05289	-1.05391	-1.05458	-1.05551	-1.05617	-1.05706	-1.05744	-1.0574	-1.0578	-1.05898	-1.05985	-1.06084	-1.06099	-1.06156	-1.06172	-1.06221	-1.06248	-1.06331	-1.0631	-1.06261	-1.06357	-1.06449	-1.06393
98.0081	-0.665857	-0.729647	-0.826171	-0.936986	-0.994614	-1.01701	-1.02763	-1.03061	-1.03174	-1.03292	-1.03132	-1.03167	-1.03133	-1.03079	-1.03035	-1.03128	-1.03031	-1.03206	-1.03074	-1.03311	-1.03329	-1.03435	-1.03265	-1.03246	-1.03494	-1.03735	-1.03748	-1.03908	-1.0394	-1.0404	-1.04181	-1.04208	-1.04218	-1.04275	-1.04302	-1.04514	-1.04518	-1.04525	-1.04507	-1.04578	-1.04594	-1.04706	-1.04773	-1.04869	-1.04854	-1.04811	-1.04848	-1.04913	-1.04887
104.258	-0.708959	-0.761354	-0.87265	-0.991136	-1.05035	-1.07572	-1.09018	-1.09422	-1.09596	-1.09636	-1.09536	-1.09526	-1.09536	-1.09587	-1.09432	-1.09518	-1.09555	-1.09642	-1.09684	-1.09782	-1.09734	-1.09949	-1.09761	-1.09733	-1.09975	-1.10244	-1.10265	-1.10359	-1.1041	-1.10613	-1.10675	-1.10684	-1.10779	-1.10819	-1.10805	-1.10912	-1.10975	-1.11061	-1.11092	-1.11103	-1.11072	-1.11216	-1.11278	-1.11274	-1.11297	-1.11274	-1.11271	-1.1135	-1.11292
108.446	-0.66454	-0.701599	-0.788223	-0.900025	-0.971732	-0.993571	-1.00231	-1.00773	-1.00965	-1.01097	-1.00908	-1.01002	-1.00966	-1.00826	-1.0078	-1.00874	-1.00819	-1.00892	-1.00938	-1.01075	-1.00976	-1.01097	-1.00854	-1.00908	-1.01106	-1.01465	-1.01431	-1.0155	-1.0146	-1.01632	-1.01687	-1.01772	-1.01784	-1.01874	-1.01821	-1.01993	-1.02036	-1.01984	-1.02023	-1.02179	-1.02128	-1.02136	-1.02283	-1.02325	-1.02295	-1.02305	-1.02315	-1.02359	-1.02315
110.482	-0.635041	-0.666984	-0.772358	-0.858175	-0.913411	-0.933284	-0.944143	-0.946213	-0.947789	-0.949663	-0.947228	-0.948046	-0.947238	-0.946362	-0.946372	-0.945338	-0.945522	-0.945574	-0.945857	-0.947413	-0.948205	-0.949158	-0.945508	-0.946129	-0.947941	-0.951134	-0.951072	-0.952426	-0.952196	-0.953215	-0.952814	-0.95373	-0.953776	-0.954642	-0.954475	-0.954869	-0.955276	-0.955812	-0.956181	-0.957665	-0.957461	-0.958253	-0.958621	-0.958695	-0.958879	-0.958852	-0.95909	-0.959621	-0.959665
114.359	-0.641213	-0.692842	-0.796119	-0.916841	-0.972399	-1.00081	-1.01201	-1.01482	-1.0181	-1.0186	-1.01895	-1.01984	-1.01978	-1.01908	-1.01695	-1.01822	-1.01757	-1.01921	-1.01925	-1.02099	-1.02267	-1.02184	-1.01941	-1.02021	-1.02334	-1.02524	-1.02541	-1.02629	-1.02578	-1.02827	-1.02837	-1.02977	-1.03017	-1.0301	-1.03068	-1.03219	-1.03324	-1.03316	-1.03364	-1.03427	-1.03372	-1.03491	-1.03573	-1.03557	-1.03528	-1.03523	-1.03624	-1.0357	-1.0352
147.045	-0.659614	-0.697041	-0.823947	-0.933796	-0.997583	-1.02473	-1.0353	-1.04353	-1.04221	-1.04571	-1.04387	-1.04529	-1.04337	-1.04207	-1.04264	-1.04219	-1.0437	-1.04314	-1.04336	-1.04534	-1.04425	-1.04738	-1.04459	-1.0465	-1.04649	-1.04938	-1.05042	-1.05016	-1.05154	-1.05242	-1.05299	-1.05424	-1.05452	-1.05555	-1.05516	-1.05647	-1.05624	-1.05632	-1.05735	-1.05716	-1.05836	-1.05971	-1.05908	-1.06139	-1.06096	-1.06049	-1.06033	-1.06102	-1.06097
[truncated: 175 more columns]
